# Supplementary material for: Distinct Extracellular RNA Profiles in Different Plasma Components
Source: Front Genet. 2021 Jun 21;12:564780. doi: 10.3389/fgene.2021.564780 (PMC8256274; doi:10.3389/fgene.2021.564780)
Supplement: Supplementary file 2 [file Data_Sheet_2.XLSX]

## Sheet: S1
Table S1. Full list of protein components in three plasma fractions by LC-MS/MS analysis
Protein IDs	Fasta headers	Peptides	Precipitate 1	Precipitate 2	EV Precipitate
APOB_HUMAN;CON__ENSBTAP00000032840	>sp|P04114|APOB_HUMAN Apolipoprotein B-100 OS=Homo sapiens OX=9606 GN=APOB PE=1 SV=2	373	115030000000	40225000000	518730000000
CO3_HUMAN;CON__Q2UVX4	>sp|P01024|CO3_HUMAN Complement C3 OS=Homo sapiens OX=9606 GN=C3 PE=1 SV=2	149	5892900000	6169800000	205090000000
A2MG_HUMAN;CON__ENSBTAP00000024146	>sp|P01023|A2MG_HUMAN Alpha-2-macroglobulin OS=Homo sapiens OX=9606 GN=A2M PE=1 SV=3	119	5560100000	7634400000	1217200000000
FINC_HUMAN	>sp|P02751|FINC_HUMAN Fibronectin OS=Homo sapiens OX=9606 GN=FN1 PE=1 SV=5	114	12008000000	8981300000	42004000000
SPTA1_HUMAN	>sp|P02549|SPTA1_HUMAN Spectrin alpha chain, erythrocytic 1 OS=Homo sapiens OX=9606 GN=SPTA1 PE=1 SV=5	113	2462800000	132910000	31758000
CO4B_HUMAN	>sp|P0C0L5|CO4B_HUMAN Complement C4-B OS=Homo sapiens OX=9606 GN=C4B PE=1 SV=2	109	2050200000	2311200000	100170000000
CO4A_HUMAN;CON__ENSBTAP00000007350;CON__P01030	>sp|P0C0L4|CO4A_HUMAN Complement C4-A OS=Homo sapiens OX=9606 GN=C4A PE=1 SV=2	106	26810000	25832000	1765700000
FLNA_HUMAN;FLNB_HUMAN;FLNC_HUMAN	>sp|P21333|FLNA_HUMAN Filamin-A OS=Homo sapiens OX=9606 GN=FLNA PE=1 SV=4	86	2292600000	286610000	40710000
FIBA_HUMAN;CON__P02672	>sp|P02671|FIBA_HUMAN Fibrinogen alpha chain OS=Homo sapiens OX=9606 GN=FGA PE=1 SV=2	81	110280000000	583180000000	170260000000
SPTB1_HUMAN;SPTB2_HUMAN;SPTN2_HUMAN	>sp|P11277|SPTB1_HUMAN Spectrin beta chain, erythrocytic OS=Homo sapiens OX=9606 GN=SPTB PE=1 SV=5	79	1724100000	71927000	114700000
MYH9_HUMAN;MYH10_HUMAN;MYH11_HUMAN	>sp|P35579|MYH9_HUMAN Myosin-9 OS=Homo sapiens OX=9606 GN=MYH9 PE=1 SV=4	77	1515400000	64723000	66563000
TLN1_HUMAN;TLN2_HUMAN	>sp|Q9Y490|TLN1_HUMAN Talin-1 OS=Homo sapiens OX=9606 GN=TLN1 PE=1 SV=3	69	961070000	35381000	56864000
CFAH_HUMAN	>sp|P08603|CFAH_HUMAN Complement factor H OS=Homo sapiens OX=9606 GN=CFH PE=1 SV=4	67	1764400000	1338600000	12752000000
VWF_HUMAN	>sp|P04275|VWF_HUMAN von Willebrand factor OS=Homo sapiens OX=9606 GN=VWF PE=1 SV=4	65	1585400000	59453000	1456500000
FIBB_HUMAN	>sp|P02675|FIBB_HUMAN Fibrinogen beta chain OS=Homo sapiens OX=9606 GN=FGB PE=1 SV=2	64	125190000000	915800000000	275810000000
CO5_HUMAN;CON__Q1A7A4	>sp|P01031|CO5_HUMAN Complement C5 OS=Homo sapiens OX=9606 GN=C5 PE=1 SV=4	63	163860000	251980000	12674000000
TRFE_HUMAN;CON__Q2HJF0;CON__Q29443;CON__Q0IIK2	>sp|P02787|TRFE_HUMAN Serotransferrin OS=Homo sapiens OX=9606 GN=TF PE=1 SV=3	63	10581000000	4424200000	35061000000
CERU_HUMAN;CON__ENSBTAP00000031900	>sp|P00450|CERU_HUMAN Ceruloplasmin OS=Homo sapiens OX=9606 GN=CP PE=1 SV=1	61	1041200000	478750000	20575000000
FIBG_HUMAN	>sp|P02679|FIBG_HUMAN Fibrinogen gamma chain OS=Homo sapiens OX=9606 GN=FGG PE=1 SV=3	57	96830000000	475820000000	183820000000
APOA_HUMAN;LPAL2_HUMAN	>sp|P08519|APOA_HUMAN Apolipoprotein(a) OS=Homo sapiens OX=9606 GN=LPA PE=1 SV=1	54	3121500000	705560000	1242700000
PLMN_HUMAN;CON__P06868;PLGB_HUMAN	>sp|P00747|PLMN_HUMAN Plasminogen OS=Homo sapiens OX=9606 GN=PLG PE=1 SV=2	52	1762300000	6335800000	9035000000
ANK1_HUMAN;ANK2_HUMAN;ANK3_HUMAN	>sp|P16157|ANK1_HUMAN Ankyrin-1 OS=Homo sapiens OX=9606 GN=ANK1 PE=1 SV=3	51	1221300000	74994000	13384000
FCGBP_HUMAN	>sp|Q9Y6R7|FCGBP_HUMAN IgGFc-binding protein OS=Homo sapiens OX=9606 GN=FCGBP PE=1 SV=3	48	9826000	43208000	1950200000
ITIH4_HUMAN	>sp|Q14624|ITIH4_HUMAN Inter-alpha-trypsin inhibitor heavy chain H4 OS=Homo sapiens OX=9606 GN=ITIH4 PE=1 SV=4	40	528340000	204540000	3758600000
A1AT_HUMAN	>sp|P01009|A1AT_HUMAN Alpha-1-antitrypsin OS=Homo sapiens OX=9606 GN=SERPINA1 PE=1 SV=3	39	4829300000	5196300000	55538000000
F13A_HUMAN	>sp|P00488|F13A_HUMAN Coagulation factor XIII A chain OS=Homo sapiens OX=9606 GN=F13A1 PE=1 SV=4	38	179210000	2296000000	593250000
APOA1_HUMAN;CON__P15497	>sp|P02647|APOA1_HUMAN Apolipoprotein A-I OS=Homo sapiens OX=9606 GN=APOA1 PE=1 SV=1	38	17565000000	4734700000	43899000000
CFAB_HUMAN	>sp|P00751|CFAB_HUMAN Complement factor B OS=Homo sapiens OX=9606 GN=CFB PE=1 SV=2	37	453300000	198090000	3015200000
F13B_HUMAN;CON__Q2TBQ1	>sp|P05160|F13B_HUMAN Coagulation factor XIII B chain OS=Homo sapiens OX=9606 GN=F13B PE=1 SV=3	37	610170000	3688500000	259970000
C4BPA_HUMAN;CON__Q28065	>sp|P04003|C4BPA_HUMAN C4b-binding protein alpha chain OS=Homo sapiens OX=9606 GN=C4BPA PE=1 SV=2	35	1003300000	602510000	57096000000
THRB_HUMAN	>sp|P00734|THRB_HUMAN Prothrombin OS=Homo sapiens OX=9606 GN=F2 PE=1 SV=2	34	546460000	980520000	20904000000
B3AT_HUMAN	>sp|P02730|B3AT_HUMAN Band 3 anion transport protein OS=Homo sapiens OX=9606 GN=SLC4A1 PE=1 SV=3	33	3242300000	431260000	43058000
APOA4_HUMAN	>sp|P06727|APOA4_HUMAN Apolipoprotein A-IV OS=Homo sapiens OX=9606 GN=APOA4 PE=1 SV=4	33	1589700000	207920000	1577500000
APOE_HUMAN;CON__Q03247	>sp|P02649|APOE_HUMAN Apolipoprotein E OS=Homo sapiens OX=9606 GN=APOE PE=1 SV=1	31	16343000000	3149900000	11523000000
ITIH1_HUMAN;CON__Q0VCM5	>sp|P19827|ITIH1_HUMAN Inter-alpha-trypsin inhibitor heavy chain H1 OS=Homo sapiens OX=9606 GN=ITIH1 PE=1 SV=3	31	338290000	121130000	16916000000
C1R_HUMAN	>sp|P00736|C1R_HUMAN Complement C1r subcomponent OS=Homo sapiens OX=9606 GN=C1R PE=1 SV=2	30	460100000	512800000	10367000000
HPT_HUMAN	>sp|P00738|HPT_HUMAN Haptoglobin OS=Homo sapiens OX=9606 GN=HP PE=1 SV=1	30	5120900000	2403400000	242440000000
IGHM_HUMAN;IGM_HUMAN	>sp|P01871|IGHM_HUMAN Immunoglobulin heavy constant mu OS=Homo sapiens OX=9606 GN=IGHM PE=1 SV=4;>sp|P0DOX6|IGM_HUMAN Immunoglobulin mu heavy chain OS=Homo sapiens OX=9606 PE=1 SV=2	30	3122400000	1902700000	152140000000
GELS_HUMAN;CON__Q3SX14	>sp|P06396|GELS_HUMAN Gelsolin OS=Homo sapiens OX=9606 GN=GSN PE=1 SV=1	30	340110000	125280000	1816000000
CO8B_HUMAN	>sp|P07358|CO8B_HUMAN Complement component C8 beta chain OS=Homo sapiens OX=9606 GN=C8B PE=1 SV=3	29	100190000	104850000	3915000000
HPTR_HUMAN	>sp|P00739|HPTR_HUMAN Haptoglobin-related protein OS=Homo sapiens OX=9606 GN=HPR PE=2 SV=2	28	381740000	216200000	11042000000
ITIH2_HUMAN;CON__Q9TRI1	>sp|P19823|ITIH2_HUMAN Inter-alpha-trypsin inhibitor heavy chain H2 OS=Homo sapiens OX=9606 GN=ITIH2 PE=1 SV=2	28	678000000	269230000	28035000000
CO9_HUMAN;CON__Q3MHN2;REV__1A1L2_HUMAN;DOC10_HUMAN	>sp|P02748|CO9_HUMAN Complement component C9 OS=Homo sapiens OX=9606 GN=C9 PE=1 SV=2	26	201210000	138290000	4812000000
ACTG_HUMAN;ACTB_HUMAN;POTEE_HUMAN;POTEF_HUMAN;ACTBL_HUMAN;POTEI_HUMAN;ACTBM_HUMAN	>sp|P63261|ACTG_HUMAN Actin, cytoplasmic 2 OS=Homo sapiens OX=9606 GN=ACTG1 PE=1 SV=1;>sp|P60709|ACTB_HUMAN Actin, cytoplasmic 1 OS=Homo sapiens OX=9606 GN=ACTB PE=1 SV=1	26	2505900000	322020000	182300000
VTDB_HUMAN;CON__Q3MHN5;CON__ENSBTAP00000018229	>sp|P02774|VTDB_HUMAN Vitamin D-binding protein OS=Homo sapiens OX=9606 GN=GC PE=1 SV=2	25	1685400000	443830000	3455700000
CO7_HUMAN;CON__Q29RQ1	>sp|P10643|CO7_HUMAN Complement component C7 OS=Homo sapiens OX=9606 GN=C7 PE=1 SV=2	25	38242000	9262600	1606900000
CO6_HUMAN	>sp|P13671|CO6_HUMAN Complement component C6 OS=Homo sapiens OX=9606 GN=C6 PE=1 SV=3	25	71947000	6423000	2566800000
KNG1_HUMAN	>sp|P01042|KNG1_HUMAN Kininogen-1 OS=Homo sapiens OX=9606 GN=KNG1 PE=1 SV=2	24	646260000	264580000	2939800000
PROS_HUMAN;CON__P07224	>sp|P07225|PROS_HUMAN Vitamin K-dependent protein S OS=Homo sapiens OX=9606 GN=PROS1 PE=1 SV=1	24	173090000	61775000	8331200000
ITA2B_HUMAN	>sp|P08514|ITA2B_HUMAN Integrin alpha-IIb OS=Homo sapiens OX=9606 GN=ITGA2B PE=1 SV=3	24	431500000	10923000	36008000
PON1_HUMAN	>sp|P27169|PON1_HUMAN Serum paraoxonase/arylesterase 1 OS=Homo sapiens OX=9606 GN=PON1 PE=1 SV=3	23	2733600000	1686200000	8225300000
HEMO_HUMAN	>sp|P02790|HEMO_HUMAN Hemopexin OS=Homo sapiens OX=9606 GN=HPX PE=1 SV=2	22	2681100000	703600000	1635200000
C1S_HUMAN	>sp|P09871|C1S_HUMAN Complement C1s subcomponent OS=Homo sapiens OX=9606 GN=C1S PE=1 SV=1	22	141760000	20144000	4856000000
AACT_HUMAN	>sp|P01011|AACT_HUMAN Alpha-1-antichymotrypsin OS=Homo sapiens OX=9606 GN=SERPINA3 PE=1 SV=2	21	491630000	331810000	1559200000
IGG1_HUMAN;IGHG1_HUMAN	>sp|P0DOX5|IGG1_HUMAN Immunoglobulin gamma-1 heavy chain OS=Homo sapiens OX=9606 PE=1 SV=2;>sp|P01857|IGHG1_HUMAN Immunoglobulin heavy constant gamma 1 OS=Homo sapiens OX=9606 GN=IGHG1 PE=1 SV=1	21	16445000000	13127000000	134620000000
CLUS_HUMAN	>sp|P10909|CLUS_HUMAN Clusterin OS=Homo sapiens OX=9606 GN=CLU PE=1 SV=1	21	13258000000	3899300000	11919000000
TBB1_HUMAN;CON__ENSBTAP00000025008	>sp|Q9H4B7|TBB1_HUMAN Tubulin beta-1 chain OS=Homo sapiens OX=9606 GN=TUBB1 PE=1 SV=1	21	455340000	61191000	18970000
ANT3_HUMAN;CON__P41361	>sp|P01008|ANT3_HUMAN Antithrombin-III OS=Homo sapiens OX=9606 GN=SERPINC1 PE=1 SV=1	20	612460000	299330000	1430000000
IGHA1_HUMAN	>sp|P01876|IGHA1_HUMAN Immunoglobulin heavy constant alpha 1 OS=Homo sapiens OX=9606 GN=IGHA1 PE=1 SV=2	20	6135200000	4195300000	158640000000
ACTC_HUMAN;ACTS_HUMAN;ACTH_HUMAN;ACTA_HUMAN	>sp|P68032|ACTC_HUMAN Actin, alpha cardiac muscle 1 OS=Homo sapiens OX=9606 GN=ACTC1 PE=1 SV=1;>sp|P68133|ACTS_HUMAN Actin, alpha skeletal muscle OS=Homo sapiens OX=9606 GN=ACTA1 PE=1 SV=1;>sp|P63267|ACTH_HUMAN Actin, gamma-enteric smooth muscle OS=Homo sa	20	399020000	33420000	26503000
HBB_HUMAN;CON__Q3SX09;CON__P02070;HBE_HUMAN	>sp|P68871|HBB_HUMAN Hemoglobin subunit beta OS=Homo sapiens OX=9606 GN=HBB PE=1 SV=2	20	1130100000	719220000	80041000000
PCYOX_HUMAN	>sp|Q9UHG3|PCYOX_HUMAN Prenylcysteine oxidase 1 OS=Homo sapiens OX=9606 GN=PCYOX1 PE=1 SV=3	20	372260000	63553000	876360000
FA5_HUMAN	>sp|P12259|FA5_HUMAN Coagulation factor V OS=Homo sapiens OX=9606 GN=F5 PE=1 SV=4	19	34983000	12925000	338640000
HEP2_HUMAN;CON__ENSBTAP00000018574	>sp|P05546|HEP2_HUMAN Heparin cofactor 2 OS=Homo sapiens OX=9606 GN=SERPIND1 PE=1 SV=3	18	63103000	91073000	1789000000
PHLD_HUMAN	>sp|P80108|PHLD_HUMAN Phosphatidylinositol-glycan-specific phospholipase D OS=Homo sapiens OX=9606 GN=GPLD1 PE=1 SV=3	18	102530000	317250000	618490000
LG3BP_HUMAN	>sp|Q08380|LG3BP_HUMAN Galectin-3-binding protein OS=Homo sapiens OX=9606 GN=LGALS3BP PE=1 SV=1	18	14570000	32498000	5931500000
APOL1_HUMAN	>sp|O14791|APOL1_HUMAN Apolipoprotein L1 OS=Homo sapiens OX=9606 GN=APOL1 PE=1 SV=5	17	197770000	101200000	3087900000
IGHG2_HUMAN	>sp|P01859|IGHG2_HUMAN Immunoglobulin heavy constant gamma 2 OS=Homo sapiens OX=9606 GN=IGHG2 PE=1 SV=2	17	2387500000	1811700000	28543000000
IGHG3_HUMAN	>sp|P01860|IGHG3_HUMAN Immunoglobulin heavy constant gamma 3 OS=Homo sapiens OX=9606 GN=IGHG3 PE=1 SV=2	17	1887400000	819580000	8909500000
KLKB1_HUMAN	>sp|P03952|KLKB1_HUMAN Plasma kallikrein OS=Homo sapiens OX=9606 GN=KLKB1 PE=1 SV=1	17	59292000	22518000	655880000
ZA2G_HUMAN	>sp|P25311|ZA2G_HUMAN Zinc-alpha-2-glycoprotein OS=Homo sapiens OX=9606 GN=AZGP1 PE=1 SV=2	17	181950000	57996000	1357100000
MASP1_HUMAN	>sp|P48740|MASP1_HUMAN Mannan-binding lectin serine protease 1 OS=Homo sapiens OX=9606 GN=MASP1 PE=1 SV=3	17	31692000	3009600	905850000
TBB5_HUMAN;TBB3_HUMAN;TBB6_HUMAN;TBB8B_HUMAN	>sp|P07437|TBB5_HUMAN Tubulin beta chain OS=Homo sapiens OX=9606 GN=TUBB PE=1 SV=2	16	290670000	2533100	4196000
FBLN1_HUMAN;CON__ENSBTAP00000016046	>sp|P23142|FBLN1_HUMAN Fibulin-1 OS=Homo sapiens OX=9606 GN=FBLN1 PE=1 SV=4	16	195150000	159300000	1933900000
TBB4B_HUMAN;TBB4A_HUMAN	>sp|P68371|TBB4B_HUMAN Tubulin beta-4B chain OS=Homo sapiens OX=9606 GN=TUBB4B PE=1 SV=1;>sp|P04350|TBB4A_HUMAN Tubulin beta-4A chain OS=Homo sapiens OX=9606 GN=TUBB4A PE=1 SV=2	16	42279000	0	0
CD5L_HUMAN	>sp|O43866|CD5L_HUMAN CD5 antigen-like OS=Homo sapiens OX=9606 GN=CD5L PE=1 SV=1	15	458710000	210820000	15871000000
APOH_HUMAN	>sp|P02749|APOH_HUMAN Beta-2-glycoprotein 1 OS=Homo sapiens OX=9606 GN=APOH PE=1 SV=3	15	1477700000	752760000	1108500000
VTNC_HUMAN;CON__Q3ZBS7	>sp|P04004|VTNC_HUMAN Vitronectin OS=Homo sapiens OX=9606 GN=VTN PE=1 SV=1	15	673730000	182640000	2295000000
A1BG_HUMAN	>sp|P04217|A1BG_HUMAN Alpha-1B-glycoprotein OS=Homo sapiens OX=9606 GN=A1BG PE=1 SV=4	15	555610000	206720000	1471000000
ITB3_HUMAN	>sp|P05106|ITB3_HUMAN Integrin beta-3 OS=Homo sapiens OX=9606 GN=ITGB3 PE=1 SV=2	15	324210000	14436000	22134000
CFAI_HUMAN;CON__Q32PI4	>sp|P05156|CFAI_HUMAN Complement factor I OS=Homo sapiens OX=9606 GN=CFI PE=1 SV=2	15	59082000	23646000	461360000
IGA2_HUMAN;IGHA2_HUMAN;HV741_HUMAN	>sp|P0DOX2|IGA2_HUMAN Immunoglobulin alpha-2 heavy chain OS=Homo sapiens OX=9606 PE=1 SV=2;>sp|P01877|IGHA2_HUMAN Immunoglobulin heavy constant alpha 2 OS=Homo sapiens OX=9606 GN=IGHA2 PE=1 SV=4	15	192680000	179290000	11684000000
41_HUMAN;E41L1_HUMAN	>sp|P11171|41_HUMAN Protein 4.1 OS=Homo sapiens OX=9606 GN=EPB41 PE=1 SV=4	15	173440000	0	10958000
PZP_HUMAN	>sp|P20742|PZP_HUMAN Pregnancy zone protein OS=Homo sapiens OX=9606 GN=PZP PE=1 SV=4	15	0	0	60359000
TBA1B_HUMAN;TBA4B_HUMAN;TBAL3_HUMAN	>sp|P68363|TBA1B_HUMAN Tubulin alpha-1B chain OS=Homo sapiens OX=9606 GN=TUBA1B PE=1 SV=1	15	478490000	14369000	8118800
IGKC_HUMAN	>sp|P01834|IGKC_HUMAN Immunoglobulin kappa constant OS=Homo sapiens OX=9606 GN=IGKC PE=1 SV=2	14	8856400000	6107600000	119910000000
IGHG4_HUMAN	>sp|P01861|IGHG4_HUMAN Immunoglobulin heavy constant gamma 4 OS=Homo sapiens OX=9606 GN=IGHG4 PE=1 SV=1	14	519670000	278140000	4414300000
HBD_HUMAN	>sp|P02042|HBD_HUMAN Hemoglobin subunit delta OS=Homo sapiens OX=9606 GN=HBD PE=1 SV=2	14	75603000	34499000	7069600000
IC1_HUMAN	>sp|P05155|IC1_HUMAN Plasma protease C1 inhibitor OS=Homo sapiens OX=9606 GN=SERPING1 PE=1 SV=2	14	180310000	74215000	1421800000
A2AP_HUMAN;CON__P28800	>sp|P08697|A2AP_HUMAN Alpha-2-antiplasmin OS=Homo sapiens OX=9606 GN=SERPINF2 PE=1 SV=3	14	128330000	353090000	1931000000
IGK_HUMAN	>sp|P0DOX7|IGK_HUMAN Immunoglobulin kappa light chain OS=Homo sapiens OX=9606 PE=1 SV=1	14	34348000	52723000	1541000000
PEDF_HUMAN;CON__Q95121	>sp|P36955|PEDF_HUMAN Pigment epithelium-derived factor OS=Homo sapiens OX=9606 GN=SERPINF1 PE=1 SV=4	14	44342000	11566000	991560000
TBA4A_HUMAN	>sp|P68366|TBA4A_HUMAN Tubulin alpha-4A chain OS=Homo sapiens OX=9606 GN=TUBA4A PE=1 SV=1	14	75008000	0	0
ITIH3_HUMAN;CON__Q0V8M9	>sp|Q06033|ITIH3_HUMAN Inter-alpha-trypsin inhibitor heavy chain H3 OS=Homo sapiens OX=9606 GN=ITIH3 PE=1 SV=2	14	33323000	0	978520000
PGRP2_HUMAN;CON__ENSBTAP00000016285	>sp|Q96PD5|PGRP2_HUMAN N-acetylmuramoyl-L-alanine amidase OS=Homo sapiens OX=9606 GN=PGLYRP2 PE=1 SV=1	14	85034000	30360000	699580000
FCN3_HUMAN	>sp|O75636|FCN3_HUMAN Ficolin-3 OS=Homo sapiens OX=9606 GN=FCN3 PE=1 SV=2	13	510760000	126930000	4777400000
CH60_HUMAN	>sp|P10809|CH60_HUMAN 60 kDa heat shock protein, mitochondrial OS=Homo sapiens OX=9606 GN=HSPD1 PE=1 SV=2	13	153370000	1869700	0
ATRN_HUMAN	>sp|O75882|ATRN_HUMAN Attractin OS=Homo sapiens OX=9606 GN=ATRN PE=1 SV=2	12	11331000	673820	396460000
AMBP_HUMAN	>sp|P02760|AMBP_HUMAN Protein AMBP OS=Homo sapiens OX=9606 GN=AMBP PE=1 SV=1	12	200230000	192780000	3960600000
FETUA_HUMAN;CON__P12763	>sp|P02765|FETUA_HUMAN Alpha-2-HS-glycoprotein OS=Homo sapiens OX=9606 GN=AHSG PE=1 SV=2	12	556160000	353240000	1141300000
TTHY_HUMAN	>sp|P02766|TTHY_HUMAN Transthyretin OS=Homo sapiens OX=9606 GN=TTR PE=1 SV=1	12	932540000	666580000	28399000000
APOD_HUMAN	>sp|P05090|APOD_HUMAN Apolipoprotein D OS=Homo sapiens OX=9606 GN=APOD PE=1 SV=1	12	2464700000	609830000	6976500000
CHLE_HUMAN	>sp|P06276|CHLE_HUMAN Cholinesterase OS=Homo sapiens OX=9606 GN=BCHE PE=1 SV=1	12	5264200	0	434450000
CO2_HUMAN	>sp|P06681|CO2_HUMAN Complement C2 OS=Homo sapiens OX=9606 GN=C2 PE=1 SV=2	12	3733200	0	296340000
CO8A_HUMAN	>sp|P07357|CO8A_HUMAN Complement component C8 alpha chain OS=Homo sapiens OX=9606 GN=C8A PE=1 SV=2	12	44989000	26677000	364690000
IGD_HUMAN	>sp|P0DOX3|IGD_HUMAN Immunoglobulin delta heavy chain OS=Homo sapiens OX=9606 PE=1 SV=1	12	45355000	41605000	1326400000
IGLC3_HUMAN;IGLC2_HUMAN;IGLC6_HUMAN;IGLC7_HUMAN	>sp|P0DOY3|IGLC3_HUMAN Immunoglobulin lambda constant 3 OS=Homo sapiens OX=9606 GN=IGLC3 PE=1 SV=1;>sp|P0DOY2|IGLC2_HUMAN Immunoglobulin lambda constant 2 OS=Homo sapiens OX=9606 GN=IGLC2 PE=1 SV=1	12	3729800000	2550500000	79530000000
ACTN1_HUMAN;ACTN4_HUMAN;ACTN2_HUMAN;ACTN3_HUMAN	>sp|P12814|ACTN1_HUMAN Alpha-actinin-1 OS=Homo sapiens OX=9606 GN=ACTN1 PE=1 SV=2	12	101640000	22173000	2031700
AFAM_HUMAN	>sp|P43652|AFAM_HUMAN Afamin OS=Homo sapiens OX=9606 GN=AFM PE=1 SV=1	12	86038000	30954000	132090000
ANGT_HUMAN	>sp|P01019|ANGT_HUMAN Angiotensinogen OS=Homo sapiens OX=9606 GN=AGT PE=1 SV=1	11	87228000	263960000	1343000000
IGHD_HUMAN	>sp|P01880|IGHD_HUMAN Immunoglobulin heavy constant delta OS=Homo sapiens OX=9606 GN=IGHD PE=1 SV=3	11	7175600	3522300	115540000
APOA2_HUMAN	>sp|P02652|APOA2_HUMAN Apolipoprotein A-II OS=Homo sapiens OX=9606 GN=APOA2 PE=1 SV=1	11	4587800000	753090000	16270000000
ATPB_HUMAN	>sp|P06576|ATPB_HUMAN ATP synthase subunit beta, mitochondrial OS=Homo sapiens OX=9606 GN=ATP5F1B PE=1 SV=3	11	73580000	4377300	0
MBL2_HUMAN	>sp|P11226|MBL2_HUMAN Mannose-binding protein C OS=Homo sapiens OX=9606 GN=MBL2 PE=1 SV=2	11	0	3142700	1267200000
STOM_HUMAN	>sp|P27105|STOM_HUMAN Erythrocyte band 7 integral membrane protein OS=Homo sapiens OX=9606 GN=STOM PE=1 SV=3	11	267790000	7349300	756660
IGJ_HUMAN	>sp|P01591|IGJ_HUMAN Immunoglobulin J chain OS=Homo sapiens OX=9606 GN=JCHAIN PE=1 SV=4	10	146710000	114710000	7449200000
PIGR_HUMAN	>sp|P01833|PIGR_HUMAN Polymeric immunoglobulin receptor OS=Homo sapiens OX=9606 GN=PIGR PE=1 SV=4	10	2322100	5635800	623220000
A2GL_HUMAN	>sp|P02750|A2GL_HUMAN Leucine-rich alpha-2-glycoprotein OS=Homo sapiens OX=9606 GN=LRG1 PE=1 SV=2	10	47018000	4805000	2358000000
HRG_HUMAN	>sp|P04196|HRG_HUMAN Histidine-rich glycoprotein OS=Homo sapiens OX=9606 GN=HRG PE=1 SV=1	10	171080000	149070000	440510000
CBPN_HUMAN;CON__Q2KJ83	>sp|P15169|CBPN_HUMAN Carboxypeptidase N catalytic chain OS=Homo sapiens OX=9606 GN=CPN1 PE=1 SV=1	10	11464000	110510000	460280000
COMP_HUMAN	>sp|P49747|COMP_HUMAN Cartilage oligomeric matrix protein OS=Homo sapiens OX=9606 GN=COMP PE=1 SV=2	10	32944000	41086000	1310300000
LUM_HUMAN;CON__Q05443	>sp|P51884|LUM_HUMAN Lumican OS=Homo sapiens OX=9606 GN=LUM PE=1 SV=2	10	15170000	3879000	499370000
HBA_HUMAN	>sp|P69905|HBA_HUMAN Hemoglobin subunit alpha OS=Homo sapiens OX=9606 GN=HBA1 PE=1 SV=2	10	1038400000	724570000	70891000000
FHR1_HUMAN	>sp|Q03591|FHR1_HUMAN Complement factor H-related protein 1 OS=Homo sapiens OX=9606 GN=CFHR1 PE=1 SV=2	10	73491000	200030000	157070000
FCN2_HUMAN	>sp|Q15485|FCN2_HUMAN Ficolin-2 OS=Homo sapiens OX=9606 GN=FCN2 PE=1 SV=2	10	1964100	488190	985710000
APOC2_HUMAN	>sp|P02655|APOC2_HUMAN Apolipoprotein C-II OS=Homo sapiens OX=9606 GN=APOC2 PE=1 SV=1	9	10302000000	409040000	11409000000
APOC3_HUMAN	>sp|P02656|APOC3_HUMAN Apolipoprotein C-III OS=Homo sapiens OX=9606 GN=APOC3 PE=1 SV=1	9	17958000000	3334500000	9802600000
C1QC_HUMAN	>sp|P02747|C1QC_HUMAN Complement C1q subcomponent subunit C OS=Homo sapiens OX=9606 GN=C1QC PE=1 SV=3	9	202710000	60221000	919590000
A1AG1_HUMAN	>sp|P02763|A1AG1_HUMAN Alpha-1-acid glycoprotein 1 OS=Homo sapiens OX=9606 GN=ORM1 PE=1 SV=1	9	312600000	252000000	7787500000
IGL1_HUMAN;IGLC1_HUMAN;IGLL5_HUMAN	>sp|P0DOX8|IGL1_HUMAN Immunoglobulin lambda-1 light chain OS=Homo sapiens OX=9606 PE=1 SV=1;>sp|P0CG04|IGLC1_HUMAN Immunoglobulin lambda constant 1 OS=Homo sapiens OX=9606 GN=IGLC1 PE=1 SV=1;>sp|B9A064|IGLL5_HUMAN Immunoglobulin lambda-like polypeptide 5 O	9	59278000	72366000	1014000000
LBP_HUMAN	>sp|P18428|LBP_HUMAN Lipopolysaccharide-binding protein OS=Homo sapiens OX=9606 GN=LBP PE=1 SV=3	9	56063000	62955000	188130000
A1AG2_HUMAN	>sp|P19652|A1AG2_HUMAN Alpha-1-acid glycoprotein 2 OS=Homo sapiens OX=9606 GN=ORM2 PE=1 SV=2	9	115770000	83875000	3737800000
CPN2_HUMAN	>sp|P22792|CPN2_HUMAN Carboxypeptidase N subunit 2 OS=Homo sapiens OX=9606 GN=CPN2 PE=1 SV=3	9	20709000	136190000	688620000
ALS_HUMAN	>sp|P35858|ALS_HUMAN Insulin-like growth factor-binding protein complex acid labile subunit OS=Homo sapiens OX=9606 GN=IGFALS PE=1 SV=1	9	15111000	63902000	228660000
APOC4_HUMAN	>sp|P55056|APOC4_HUMAN Apolipoprotein C-IV OS=Homo sapiens OX=9606 GN=APOC4 PE=1 SV=1	9	353070000	88809000	531510000
CNDP1_HUMAN	>sp|Q96KN2|CNDP1_HUMAN Beta-Ala-His dipeptidase OS=Homo sapiens OX=9606 GN=CNDP1 PE=1 SV=4	9	27685000	20297000	216090000
FA10_HUMAN	>sp|P00742|FA10_HUMAN Coagulation factor X OS=Homo sapiens OX=9606 GN=F10 PE=1 SV=2	8	5797900	0	478240000
CBG_HUMAN	>sp|P08185|CBG_HUMAN Corticosteroid-binding globulin OS=Homo sapiens OX=9606 GN=SERPINA6 PE=1 SV=1	8	9321400	0	290760000
EPB42_HUMAN	>sp|P16452|EPB42_HUMAN Erythrocyte membrane protein band 4.2 OS=Homo sapiens OX=9606 GN=EPB42 PE=1 SV=3	8	85183000	11486000	9563200
C4BPB_HUMAN	>sp|P20851|C4BPB_HUMAN C4b-binding protein beta chain OS=Homo sapiens OX=9606 GN=C4BPB PE=1 SV=1	8	27952000	17033000	2560700000
TSP4_HUMAN	>sp|P35443|TSP4_HUMAN Thrombospondin-4 OS=Homo sapiens OX=9606 GN=THBS4 PE=1 SV=2	8	0	1477300	122930000
C163A_HUMAN	>sp|Q86VB7|C163A_HUMAN Scavenger receptor cysteine-rich type 1 protein M130 OS=Homo sapiens OX=9606 GN=CD163 PE=1 SV=2	8	0	0	76668000
MASP2_HUMAN	>sp|O00187|MASP2_HUMAN Mannan-binding lectin serine protease 2 OS=Homo sapiens OX=9606 GN=MASP2 PE=1 SV=4	7	15835000	895910	232890000
APOM_HUMAN	>sp|O95445|APOM_HUMAN Apolipoprotein M OS=Homo sapiens OX=9606 GN=APOM PE=1 SV=2	7	86856000	34191000	677200000
FA9_HUMAN	>sp|P00740|FA9_HUMAN Coagulation factor IX OS=Homo sapiens OX=9606 GN=F9 PE=1 SV=2	7	1621200	950590	168820000
C1QB_HUMAN	>sp|P02746|C1QB_HUMAN Complement C1q subcomponent subunit B OS=Homo sapiens OX=9606 GN=C1QB PE=1 SV=3	7	154440000	68647000	626900000
RET4_HUMAN	>sp|P02753|RET4_HUMAN Retinol-binding protein 4 OS=Homo sapiens OX=9606 GN=RBP4 PE=1 SV=3	7	112960000	25539000	318620000
LCAT_HUMAN	>sp|P04180|LCAT_HUMAN Phosphatidylcholine-sterol acyltransferase OS=Homo sapiens OX=9606 GN=LCAT PE=1 SV=1	7	28067000	9039400	238690000
G3P_HUMAN	>sp|P04406|G3P_HUMAN Glyceraldehyde-3-phosphate dehydrogenase OS=Homo sapiens OX=9606 GN=GAPDH PE=1 SV=3	7	63357000	7121800	20554000
CO8G_HUMAN	>sp|P07360|CO8G_HUMAN Complement component C8 gamma chain OS=Homo sapiens OX=9606 GN=C8G PE=1 SV=3	7	33544000	26983000	266250000
BIP_HUMAN	>sp|P11021|BIP_HUMAN Endoplasmic reticulum chaperone BiP OS=Homo sapiens OX=9606 GN=HSPA5 PE=1 SV=2	7	36538000	2773700	20191000
GTR1_HUMAN	>sp|P11166|GTR1_HUMAN Solute carrier family 2, facilitated glucose transporter member 1 OS=Homo sapiens OX=9606 GN=SLC2A1 PE=1 SV=2	7	233590000	19225000	0
KPYM_HUMAN	>sp|P14618|KPYM_HUMAN Pyruvate kinase PKM OS=Homo sapiens OX=9606 GN=PKM PE=1 SV=4	7	41681000	0	0
ATPA_HUMAN	>sp|P25705|ATPA_HUMAN ATP synthase subunit alpha, mitochondrial OS=Homo sapiens OX=9606 GN=ATP5F1A PE=1 SV=1	7	56345000	0	678680
PROP_HUMAN	>sp|P27918|PROP_HUMAN Properdin OS=Homo sapiens OX=9606 GN=CFP PE=1 SV=2	7	8802900	5664200	455180000
URP2_HUMAN	>sp|Q86UX7|URP2_HUMAN Fermitin family homolog 3 OS=Homo sapiens OX=9606 GN=FERMT3 PE=1 SV=1	7	38458000	0	0
FHR4_HUMAN	>sp|Q92496|FHR4_HUMAN Complement factor H-related protein 4 OS=Homo sapiens OX=9606 GN=CFHR4 PE=1 SV=3	7	62338000	4930000	6312100
PLEK_HUMAN	>sp|P08567|PLEK_HUMAN Pleckstrin OS=Homo sapiens OX=9606 GN=PLEK PE=1 SV=3	6	34229000	0	0
FHR2_HUMAN	>sp|P36980|FHR2_HUMAN Complement factor H-related protein 2 OS=Homo sapiens OX=9606 GN=CFHR2 PE=1 SV=1	6	8251900	4898800	26516000
MYL6_HUMAN;MYL6B_HUMAN	>sp|P60660|MYL6_HUMAN Myosin light polypeptide 6 OS=Homo sapiens OX=9606 GN=MYL6 PE=1 SV=2	6	191800000	4177300	0
RS18_HUMAN	>sp|P62269|RS18_HUMAN 40S ribosomal protein S18 OS=Homo sapiens OX=9606 GN=RPS18 PE=1 SV=3	6	80508000	0	16876000
TPM4_HUMAN;TPM3_HUMAN;TPM1_HUMAN;TPM2_HUMAN;CON__Q3SX28	>sp|P67936|TPM4_HUMAN Tropomyosin alpha-4 chain OS=Homo sapiens OX=9606 GN=TPM4 PE=1 SV=3;>sp|P06753|TPM3_HUMAN Tropomyosin alpha-3 chain OS=Homo sapiens OX=9606 GN=TPM3 PE=1 SV=2	6	81715000	0	0
ZYX_HUMAN	>sp|Q15942|ZYX_HUMAN Zyxin OS=Homo sapiens OX=9606 GN=ZYX PE=1 SV=1	6	55693000	0	0
ECM1_HUMAN	>sp|Q16610|ECM1_HUMAN Extracellular matrix protein 1 OS=Homo sapiens OX=9606 GN=ECM1 PE=1 SV=2	6	41621000	5953700	10564000
HV374_HUMAN	>sp|A0A0B4J1X5|HV374_HUMAN Immunoglobulin heavy variable 3-74 OS=Homo sapiens OX=9606 GN=IGHV3-74 PE=3 SV=1	5	53078000	69815000	1504700000
HV551_HUMAN	>sp|A0A0C4DH38|HV551_HUMAN Immunoglobulin heavy variable 5-51 OS=Homo sapiens OX=9606 GN=IGHV5-51 PE=3 SV=1	5	38011000	40884000	1229000000
KV108_HUMAN;KV109_HUMAN	>sp|A0A0C4DH67|KV108_HUMAN Immunoglobulin kappa variable 1-8 OS=Homo sapiens OX=9606 GN=IGKV1-8 PE=3 SV=1;>sp|A0A0C4DH69|KV109_HUMAN Immunoglobulin kappa variable 1-9 OS=Homo sapiens OX=9606 GN=IGKV1-9 PE=3 SV=1	5	21250000	3292000	345880000
CAH1_HUMAN	>sp|P00915|CAH1_HUMAN Carbonic anhydrase 1 OS=Homo sapiens OX=9606 GN=CA1 PE=1 SV=2	5	470440	0	161880000
HV323_HUMAN	>sp|P01764|HV323_HUMAN Immunoglobulin heavy variable 3-23 OS=Homo sapiens OX=9606 GN=IGHV3-23 PE=1 SV=2	5	35364000	60911000	696190000
HV333_HUMAN;HV353_HUMAN;HV366_HUMAN	>sp|P01772|HV333_HUMAN Immunoglobulin heavy variable 3-33 OS=Homo sapiens OX=9606 GN=IGHV3-33 PE=1 SV=2;>sp|P01767|HV353_HUMAN Immunoglobulin heavy variable 3-53 OS=Homo sapiens OX=9606 GN=IGHV3-53 PE=1 SV=2;>sp|A0A0C4DH42|HV366_HUMAN Immunoglobulin heavy	5	13779000	0	263770000
APOC1_HUMAN	>sp|P02654|APOC1_HUMAN Apolipoprotein C-I OS=Homo sapiens OX=9606 GN=APOC1 PE=1 SV=1	5	1029900000	92419000	1804000000
SAMP_HUMAN	>sp|P02743|SAMP_HUMAN Serum amyloid P-component OS=Homo sapiens OX=9606 GN=APCS PE=1 SV=2	5	30163000	14451000	96101000
C1QA_HUMAN	>sp|P02745|C1QA_HUMAN Complement C1q subcomponent subunit A OS=Homo sapiens OX=9606 GN=C1QA PE=1 SV=2	5	126190000	43129000	492220000
K1C18_HUMAN	>sp|P05783|K1C18_HUMAN Keratin, type I cytoskeletal 18 OS=Homo sapiens OX=9606 GN=KRT18 PE=1 SV=2	5	30748000	12746000	64880000
GP1BA_HUMAN	>sp|P07359|GP1BA_HUMAN Platelet glycoprotein Ib alpha chain OS=Homo sapiens OX=9606 GN=GP1BA PE=1 SV=2	5	47590000	0	10724000
HVC33_HUMAN	>sp|P0DP02|HVC33_HUMAN Immunoglobulin heavy variable 3-30-3 OS=Homo sapiens OX=9606 GN=IGHV3-30-3 PE=3 SV=1	5	27700000	0	167010000
HSP7C_HUMAN;HSP72_HUMAN	>sp|P11142|HSP7C_HUMAN Heat shock cognate 71 kDa protein OS=Homo sapiens OX=9606 GN=HSPA8 PE=1 SV=1;>sp|P54652|HSP72_HUMAN Heat shock-related 70 kDa protein 2 OS=Homo sapiens OX=9606 GN=HSPA2 PE=1 SV=1	5	48304000	0	0
ENPL_HUMAN	>sp|P14625|ENPL_HUMAN Endoplasmin OS=Homo sapiens OX=9606 GN=HSP90B1 PE=1 SV=1	5	31609000	20977000	2071700
GPX3_HUMAN	>sp|P22352|GPX3_HUMAN Glutathione peroxidase 3 OS=Homo sapiens OX=9606 GN=GPX3 PE=1 SV=2	5	7728200	10367000	438340000
RS3_HUMAN	>sp|P23396|RS3_HUMAN 40S ribosomal protein S3 OS=Homo sapiens OX=9606 GN=RPS3 PE=1 SV=2	5	32340000	0	0
KAIN_HUMAN	>sp|P29622|KAIN_HUMAN Kallistatin OS=Homo sapiens OX=9606 GN=SERPINA4 PE=1 SV=3	5	8848700	6501500	83980000
SEPP1_HUMAN	>sp|P49908|SEPP1_HUMAN Selenoprotein P OS=Homo sapiens OX=9606 GN=SELENOP PE=1 SV=3	5	66228000	25897000	108030000
PLTP_HUMAN	>sp|P55058|PLTP_HUMAN Phospholipid transfer protein OS=Homo sapiens OX=9606 GN=PLTP PE=1 SV=1	5	51933000	12429000	164990000
RS7_HUMAN	>sp|P62081|RS7_HUMAN 40S ribosomal protein S7 OS=Homo sapiens OX=9606 GN=RPS7 PE=1 SV=1	5	45604000	244410	0
DEMA_HUMAN	>sp|Q08495|DEMA_HUMAN Dematin OS=Homo sapiens OX=9606 GN=DMTN PE=1 SV=3	5	33654000	0	4691400
FBLN3_HUMAN	>sp|Q12805|FBLN3_HUMAN EGF-containing fibulin-like extracellular matrix protein 1 OS=Homo sapiens OX=9606 GN=EFEMP1 PE=1 SV=2	5	12581000	37875000	57119000
ADIPO_HUMAN	>sp|Q15848|ADIPO_HUMAN Adiponectin OS=Homo sapiens OX=9606 GN=ADIPOQ PE=1 SV=1	5	2362500	3098500	570290000
APOA5_HUMAN	>sp|Q6Q788|APOA5_HUMAN Apolipoprotein A-V OS=Homo sapiens OX=9606 GN=APOA5 PE=1 SV=1	5	66007000	4757900	6148000
PRG4_HUMAN	>sp|Q92954|PRG4_HUMAN Proteoglycan 4 OS=Homo sapiens OX=9606 GN=PRG4 PE=1 SV=3	5	2222300	3341800	268000000
COL11_HUMAN	>sp|Q9BWP8|COL11_HUMAN Collectin-11 OS=Homo sapiens OX=9606 GN=COLEC11 PE=1 SV=1	5	0	11748000	78478000
APMAP_HUMAN	>sp|Q9HDC9|APMAP_HUMAN Adipocyte plasma membrane-associated protein OS=Homo sapiens OX=9606 GN=APMAP PE=1 SV=2	5	21011000	0	57745000
KV127_HUMAN	>sp|A0A075B6S5|KV127_HUMAN Immunoglobulin kappa variable 1-27 OS=Homo sapiens OX=9606 GN=IGKV1-27 PE=3 SV=1	4	3470600	0	129020000
HV601_HUMAN	>sp|A0A0B4J1U7|HV601_HUMAN Immunoglobulin heavy variable 6-1 OS=Homo sapiens OX=9606 GN=IGHV6-1 PE=3 SV=1	4	2370300	0	221170000
HV372_HUMAN	>sp|A0A0B4J1Y9|HV372_HUMAN Immunoglobulin heavy variable 3-72 OS=Homo sapiens OX=9606 GN=IGHV3-72 PE=3 SV=1	4	5884800	0	373500000
HV5X1_HUMAN	>sp|A0A0J9YXX1|HV5X1_HUMAN Immunoglobulin heavy variable 5-10-1 OS=Homo sapiens OX=9606 GN=IGHV5-10-1 PE=3 SV=1	4	0	0	66849000
KV117_HUMAN	>sp|P01599|KV117_HUMAN Immunoglobulin kappa variable 1-17 OS=Homo sapiens OX=9606 GN=IGKV1-17 PE=1 SV=2	4	15384000	8266200	284480000
KV320_HUMAN	>sp|P01619|KV320_HUMAN Immunoglobulin kappa variable 3-20 OS=Homo sapiens OX=9606 GN=IGKV3-20 PE=1 SV=2	4	197640000	160210000	4542400000
LV151_HUMAN	>sp|P01701|LV151_HUMAN Immunoglobulin lambda variable 1-51 OS=Homo sapiens OX=9606 GN=IGLV1-51 PE=1 SV=2	4	17226000	1035100	387900000
HV348_HUMAN;HV311_HUMAN;HV321_HUMAN	>sp|P01763|HV348_HUMAN Immunoglobulin heavy variable 3-48 OS=Homo sapiens OX=9606 GN=IGHV3-48 PE=1 SV=2;>sp|P01762|HV311_HUMAN Immunoglobulin heavy variable 3-11 OS=Homo sapiens OX=9606 GN=IGHV3-11 PE=1 SV=2;>sp|A0A0B4J1V1|HV321_HUMAN Immunoglobulin heavy	4	58800000	104040000	1344100000
HV307_HUMAN	>sp|P01780|HV307_HUMAN Immunoglobulin heavy variable 3-7 OS=Homo sapiens OX=9606 GN=IGHV3-7 PE=1 SV=2	4	7869900	13287000	433540000
KV401_HUMAN	>sp|P06312|KV401_HUMAN Immunoglobulin kappa variable 4-1 OS=Homo sapiens OX=9606 GN=IGKV4-1 PE=1 SV=1	4	115130000	71154000	3137100000
ANXA2_HUMAN;AXA2L_HUMAN	>sp|P07355|ANXA2_HUMAN Annexin A2 OS=Homo sapiens OX=9606 GN=ANXA2 PE=1 SV=2;>sp|A6NMY6|AXA2L_HUMAN Putative annexin A2-like protein OS=Homo sapiens OX=9606 GN=ANXA2P2 PE=5 SV=2	4	23216000	0	0
HVD82_HUMAN;HV459_HUMAN;HVD34_HUMAN;HV461_HUMAN;HV434_HUMAN;HV439_HUMAN;HV404_HUMAN;HV431_HUMAN;HV432_HUMAN	>sp|P0DP08|HVD82_HUMAN Immunoglobulin heavy variable 4-38-2 OS=Homo sapiens OX=9606 GN=IGHV4-38-2 PE=3 SV=1;>sp|P01825|HV459_HUMAN Immunoglobulin heavy variable 4-59 OS=Homo sapiens OX=9606 GN=IGHV4-59 PE=1 SV=2;>sp|P0DP06|HVD34_HUMAN Immunoglobulin heavy	4	58927000	24458000	1363900000
SAA4_HUMAN	>sp|P35542|SAA4_HUMAN Serum amyloid A-4 protein OS=Homo sapiens OX=9606 GN=SAA4 PE=1 SV=2	4	1650700000	257820000	1003800000
ADDA_HUMAN	>sp|P35611|ADDA_HUMAN Alpha-adducin OS=Homo sapiens OX=9606 GN=ADD1 PE=1 SV=2	4	13369000	0	0
H4_HUMAN	>sp|P62805|H4_HUMAN Histone H4 OS=Homo sapiens OX=9606 GN=H4C1 PE=1 SV=2	4	117930000	3532200	14032000
HBG2_HUMAN;HBG1_HUMAN	>sp|P69892|HBG2_HUMAN Hemoglobin subunit gamma-2 OS=Homo sapiens OX=9606 GN=HBG2 PE=1 SV=2;>sp|P69891|HBG1_HUMAN Hemoglobin subunit gamma-1 OS=Homo sapiens OX=9606 GN=HBG1 PE=1 SV=2	4	0	0	62984000
FLOT2_HUMAN	>sp|Q14254|FLOT2_HUMAN Flotillin-2 OS=Homo sapiens OX=9606 GN=FLOT2 PE=1 SV=2	4	10994000	0	1690700
HABP2_HUMAN	>sp|Q14520|HABP2_HUMAN Hyaluronan-binding protein 2 OS=Homo sapiens OX=9606 GN=HABP2 PE=1 SV=1	4	12486000	1172900	40035000
LTBP1_HUMAN	>sp|Q14766|LTBP1_HUMAN Latent-transforming growth factor beta-binding protein 1 OS=Homo sapiens OX=9606 GN=LTBP1 PE=1 SV=4	4	16444000	31903000	13589000
RSU1_HUMAN	>sp|Q15404|RSU1_HUMAN Ras suppressor protein 1 OS=Homo sapiens OX=9606 GN=RSU1 PE=1 SV=3	4	50185000	1966500	11870000
H2A2C_HUMAN;H2A2A_HUMAN;H2A1J_HUMAN;H2A1H_HUMAN;H2AJ_HUMAN;H2A1D_HUMAN;H2A1_HUMAN;H2AV_HUMAN;H2AZ_HUMAN;H2A2B_HUMAN;H2A1A_HUMAN;H2AX_HUMAN	>sp|Q16777|H2A2C_HUMAN Histone H2A type 2-C OS=Homo sapiens OX=9606 GN=H2AC20 PE=1 SV=4;>sp|Q6FI13|H2A2A_HUMAN Histone H2A type 2-A OS=Homo sapiens OX=9606 GN=H2AC18 PE=1 SV=3;>sp|Q99878|H2A1J_HUMAN Histone H2A type 1-J OS=Homo sapiens OX=9606 GN=H2AC14 PE	4	131180000	705490	6286500
TBB8_HUMAN	>sp|Q3ZCM7|TBB8_HUMAN Tubulin beta-8 chain OS=Homo sapiens OX=9606 GN=TUBB8 PE=1 SV=2	4	43676000	0	0
BPIB1_HUMAN	>sp|Q8TDL5|BPIB1_HUMAN BPI fold-containing family B member 1 OS=Homo sapiens OX=9606 GN=BPIFB1 PE=1 SV=1	4	29636000	1071400	3609600
FHR5_HUMAN	>sp|Q9BXR6|FHR5_HUMAN Complement factor H-related protein 5 OS=Homo sapiens OX=9606 GN=CFHR5 PE=1 SV=1	4	0	2604000	50756000
KVD28_HUMAN;KV228_HUMAN;KVD40_HUMAN;KV240_HUMAN	>sp|P01615|KVD28_HUMAN Immunoglobulin kappa variable 2D-28 OS=Homo sapiens OX=9606 GN=IGKV2D-28 PE=1 SV=2;>sp|A0A075B6P5|KV228_HUMAN Immunoglobulin kappa variable 2-28 OS=Homo sapiens OX=9606 GN=IGKV2-28 PE=3 SV=1;>sp|P01614|KVD40_HUMAN Immunoglobulin kapp	3	216630000	114060000	3018700000
HV364_HUMAN	>sp|A0A075B6Q5|HV364_HUMAN Immunoglobulin heavy variable 3-64 OS=Homo sapiens OX=9606 GN=IGHV3-64 PE=3 SV=1	3	413780	0	83149000
KVD15_HUMAN	>sp|A0A087WSY6|KVD15_HUMAN Immunoglobulin kappa variable 3D-15 OS=Homo sapiens OX=9606 GN=IGKV3D-15 PE=3 SV=6	3	34999000	24799000	419300000
HV349_HUMAN	>sp|A0A0A0MS15|HV349_HUMAN Immunoglobulin heavy variable 3-49 OS=Homo sapiens OX=9606 GN=IGHV3-49 PE=3 SV=1	3	8552300	0	159470000
HV373_HUMAN	>sp|A0A0B4J1V6|HV373_HUMAN Immunoglobulin heavy variable 3-73 OS=Homo sapiens OX=9606 GN=IGHV3-73 PE=3 SV=1	3	892700	5879900	124580000
HV343_HUMAN	>sp|A0A0B4J1X8|HV343_HUMAN Immunoglobulin heavy variable 3-43 OS=Homo sapiens OX=9606 GN=IGHV3-43 PE=3 SV=1	3	1698400	0	55415000
HV69D_HUMAN;HV169_HUMAN;HV108_HUMAN	>sp|A0A0B4J2H0|HV69D_HUMAN Immunoglobulin heavy variable 1-69D OS=Homo sapiens OX=9606 GN=IGHV1-69D PE=1 SV=1;>sp|P01742|HV169_HUMAN Immunoglobulin heavy variable 1-69 OS=Homo sapiens OX=9606 GN=IGHV1-69 PE=1 SV=2	3	45970000	26055000	772020000
KVD20_HUMAN	>sp|A0A0C4DH25|KVD20_HUMAN Immunoglobulin kappa variable 3D-20 OS=Homo sapiens OX=9606 GN=IGKV3D-20 PE=3 SV=1	3	13099000	0	265140000
HV118_HUMAN	>sp|A0A0C4DH31|HV118_HUMAN Immunoglobulin heavy variable 1-18 OS=Homo sapiens OX=9606 GN=IGHV1-18 PE=3 SV=1	3	40633000	39252000	706180000
HV428_HUMAN	>sp|A0A0C4DH34|HV428_HUMAN Immunoglobulin heavy variable 4-28 OS=Homo sapiens OX=9606 GN=IGHV4-28 PE=3 SV=1	3	3560300	0	48062000
KVD12_HUMAN;KV112_HUMAN	>sp|P01611|KVD12_HUMAN Immunoglobulin kappa variable 1D-12 OS=Homo sapiens OX=9606 GN=IGKV1D-12 PE=1 SV=2;>sp|A0A0C4DH73|KV112_HUMAN Immunoglobulin kappa variable 1-12 OS=Homo sapiens OX=9606 GN=IGKV1-12 PE=3 SV=1	3	0	0	93446000
HV64D_HUMAN	>sp|A0A0J9YX35|HV64D_HUMAN Immunoglobulin heavy variable 3-64D OS=Homo sapiens OX=9606 GN=IGHV3-64D PE=3 SV=1	3	12135000	10462000	453020000
RB27B_HUMAN	>sp|O00194|RB27B_HUMAN Ras-related protein Rab-27B OS=Homo sapiens OX=9606 GN=RAB27B PE=1 SV=4	3	9991200	0	0
ML12A_HUMAN;ML12B_HUMAN	>sp|P19105|ML12A_HUMAN Myosin regulatory light chain 12A OS=Homo sapiens OX=9606 GN=MYL12A PE=1 SV=2;>sp|O14950|ML12B_HUMAN Myosin regulatory light chain 12B OS=Homo sapiens OX=9606 GN=MYL12B PE=1 SV=2	3	54012000	0	0
FA12_HUMAN	>sp|P00748|FA12_HUMAN Coagulation factor XII OS=Homo sapiens OX=9606 GN=F12 PE=1 SV=3	3	34234000	7895400	78332000
KV133_HUMAN;KVD33_HUMAN	>sp|P01594|KV133_HUMAN Immunoglobulin kappa variable 1-33 OS=Homo sapiens OX=9606 GN=IGKV1-33 PE=1 SV=2;>sp|P01593|KVD33_HUMAN Immunoglobulin kappa variable 1D-33 OS=Homo sapiens OX=9606 GN=IGKV1D-33 PE=1 SV=2	3	16587000	8904700	446960000
KVD39_HUMAN;KV139_HUMAN	>sp|P04432|KVD39_HUMAN Immunoglobulin kappa variable 1D-39 OS=Homo sapiens OX=9606 GN=IGKV1D-39 PE=3 SV=2;>sp|P01597|KV139_HUMAN Immunoglobulin kappa variable 1-39 OS=Homo sapiens OX=9606 GN=IGKV1-39 PE=1 SV=2	3	28339000	18817000	690790000
KV315_HUMAN;KVD07_HUMAN	>sp|P01624|KV315_HUMAN Immunoglobulin kappa variable 3-15 OS=Homo sapiens OX=9606 GN=IGKV3-15 PE=1 SV=2	3	62059000	46236000	1038500000
LV144_HUMAN	>sp|P01699|LV144_HUMAN Immunoglobulin lambda variable 1-44 OS=Homo sapiens OX=9606 GN=IGLV1-44 PE=1 SV=2	3	9574200	0	131350000
LV147_HUMAN	>sp|P01700|LV147_HUMAN Immunoglobulin lambda variable 1-47 OS=Homo sapiens OX=9606 GN=IGLV1-47 PE=1 SV=2	3	47535000	44887000	1214900000
LV211_HUMAN	>sp|P01706|LV211_HUMAN Immunoglobulin lambda variable 2-11 OS=Homo sapiens OX=9606 GN=IGLV2-11 PE=1 SV=2	3	0	0	123760000
LV319_HUMAN	>sp|P01714|LV319_HUMAN Immunoglobulin lambda variable 3-19 OS=Homo sapiens OX=9606 GN=IGLV3-19 PE=1 SV=2	3	21250000	7077000	181640000
HV146_HUMAN	>sp|P01743|HV146_HUMAN Immunoglobulin heavy variable 1-46 OS=Homo sapiens OX=9606 GN=IGHV1-46 PE=1 SV=2	3	0	0	84705000
HV43D_HUMAN;HV309_HUMAN;HV320_HUMAN	>sp|P0DP04|HV43D_HUMAN Immunoglobulin heavy variable 3-43D OS=Homo sapiens OX=9606 GN=IGHV3-43D PE=3 SV=1;>sp|P01782|HV309_HUMAN Immunoglobulin heavy variable 3-9 OS=Homo sapiens OX=9606 GN=IGHV3-9 PE=1 SV=2	3	19141000	11725000	441330000
HV205_HUMAN	>sp|P01817|HV205_HUMAN Immunoglobulin heavy variable 2-5 OS=Homo sapiens OX=9606 GN=IGHV2-5 PE=1 SV=2	3	0	0	534400000
CXCL7_HUMAN	>sp|P02775|CXCL7_HUMAN Platelet basic protein OS=Homo sapiens OX=9606 GN=PPBP PE=1 SV=3	3	31836000	7051600	0
KV311_HUMAN;KVD11_HUMAN	>sp|P04433|KV311_HUMAN Immunoglobulin kappa variable 3-11 OS=Homo sapiens OX=9606 GN=IGKV3-11 PE=1 SV=1;>sp|A0A0A0MRZ8|KVD11_HUMAN Immunoglobulin kappa variable 3D-11 OS=Homo sapiens OX=9606 GN=IGKV3D-11 PE=3 SV=6	3	76424000	2577800	1237200000
TETN_HUMAN	>sp|P05452|TETN_HUMAN Tetranectin OS=Homo sapiens OX=9606 GN=CLEC3B PE=1 SV=3	3	3968600	562750	24239000
KV230_HUMAN;KVD30_HUMAN	>sp|P06310|KV230_HUMAN Immunoglobulin kappa variable 2-30 OS=Homo sapiens OX=9606 GN=IGKV2-30 PE=3 SV=2;>sp|A0A075B6S6|KVD30_HUMAN Immunoglobulin kappa variable 2D-30 OS=Homo sapiens OX=9606 GN=IGKV2D-30 PE=3 SV=1	3	40358000	13325000	545630000
SAA1_HUMAN;SAA2_HUMAN	>sp|P0DJI8|SAA1_HUMAN Serum amyloid A-1 protein OS=Homo sapiens OX=9606 GN=SAA1 PE=1 SV=1	3	20374000	1545400	22807000
GPIX_HUMAN	>sp|P14770|GPIX_HUMAN Platelet glycoprotein IX OS=Homo sapiens OX=9606 GN=GP9 PE=1 SV=3	3	35961000	6857100	0
RHCE_HUMAN;RHD_HUMAN	>sp|P18577|RHCE_HUMAN Blood group Rh(CE) polypeptide OS=Homo sapiens OX=9606 GN=RHCE PE=1 SV=2	3	14600000	0	0
CD9_HUMAN	>sp|P21926|CD9_HUMAN CD9 antigen OS=Homo sapiens OX=9606 GN=CD9 PE=1 SV=4	3	38562000	0	0
PROZ_HUMAN	>sp|P22891|PROZ_HUMAN Vitamin K-dependent protein Z OS=Homo sapiens OX=9606 GN=PROZ PE=1 SV=2	3	459180	5839800	97145000
HV102_HUMAN	>sp|P23083|HV102_HUMAN Immunoglobulin heavy variable 1-2 OS=Homo sapiens OX=9606 GN=IGHV1-2 PE=1 SV=2	3	1310500	2556400	62556000
PDIA3_HUMAN	>sp|P30101|PDIA3_HUMAN Protein disulfide-isomerase A3 OS=Homo sapiens OX=9606 GN=PDIA3 PE=1 SV=4	3	15011000	0	1684900
HNRH1_HUMAN;HNRH2_HUMAN;HNRPF_HUMAN	>sp|P31943|HNRH1_HUMAN Heterogeneous nuclear ribonucleoprotein H OS=Homo sapiens OX=9606 GN=HNRNPH1 PE=1 SV=4;>sp|P55795|HNRH2_HUMAN Heterogeneous nuclear ribonucleoprotein H2 OS=Homo sapiens OX=9606 GN=HNRNPH2 PE=1 SV=1	3	16826000	0	0
PHB_HUMAN	>sp|P35232|PHB_HUMAN Prohibitin OS=Homo sapiens OX=9606 GN=PHB PE=1 SV=1	3	14822000	0	0
SERPH_HUMAN	>sp|P50454|SERPH_HUMAN Serpin H1 OS=Homo sapiens OX=9606 GN=SERPINH1 PE=1 SV=2	3	13009000	0	0
KTDAP_HUMAN	>sp|P60985|KTDAP_HUMAN Keratinocyte differentiation-associated protein OS=Homo sapiens OX=9606 GN=KRTDAP PE=1 SV=1	3	20874000	689780	0
RS16_HUMAN	>sp|P62249|RS16_HUMAN 40S ribosomal protein S16 OS=Homo sapiens OX=9606 GN=RPS16 PE=1 SV=2	3	12838000	0	0
RS14_HUMAN	>sp|P62263|RS14_HUMAN 40S ribosomal protein S14 OS=Homo sapiens OX=9606 GN=RPS14 PE=1 SV=3	3	13722000	206560000	57305000
RS13_HUMAN	>sp|P62277|RS13_HUMAN 40S ribosomal protein S13 OS=Homo sapiens OX=9606 GN=RPS13 PE=1 SV=2	3	12700000	0	0
1433Z_HUMAN;1433T_HUMAN;1433F_HUMAN;1433B_HUMAN;1433S_HUMAN	>sp|P63104|1433Z_HUMAN 14-3-3 protein zeta/delta OS=Homo sapiens OX=9606 GN=YWHAZ PE=1 SV=1	3	27189000	0	0
HNRPU_HUMAN	>sp|Q00839|HNRPU_HUMAN Heterogeneous nuclear ribonucleoprotein U OS=Homo sapiens OX=9606 GN=HNRNPU PE=1 SV=6	3	7243500	0	11949000
PAFA_HUMAN	>sp|Q13093|PAFA_HUMAN Platelet-activating factor acetylhydrolase OS=Homo sapiens OX=9606 GN=PLA2G7 PE=1 SV=1	3	3350300	0	105410000
MMRN1_HUMAN	>sp|Q13201|MMRN1_HUMAN Multimerin-1 OS=Homo sapiens OX=9606 GN=MMRN1 PE=1 SV=3	3	14240000	0	13117000
ILK_HUMAN	>sp|Q13418|ILK_HUMAN Integrin-linked protein kinase OS=Homo sapiens OX=9606 GN=ILK PE=1 SV=2	3	16105000	0	0
APOF_HUMAN	>sp|Q13790|APOF_HUMAN Apolipoprotein F OS=Homo sapiens OX=9606 GN=APOF PE=1 SV=2	3	70014000	12505000	287210000
TITIN_HUMAN	>sp|Q8WZ42|TITIN_HUMAN Titin OS=Homo sapiens OX=9606 GN=TTN PE=1 SV=4	3	115380000	30020000	541500000
LV861_HUMAN	>sp|A0A075B6I0|LV861_HUMAN Immunoglobulin lambda variable 8-61 OS=Homo sapiens OX=9606 GN=IGLV8-61 PE=3 SV=7	2	3074200	1552900	441470000
LV218_HUMAN	>sp|A0A075B6J9|LV218_HUMAN Immunoglobulin lambda variable 2-18 OS=Homo sapiens OX=9606 GN=IGLV2-18 PE=3 SV=2	2	1625300	0	142060000
LV310_HUMAN	>sp|A0A075B6K4|LV310_HUMAN Immunoglobulin lambda variable 3-10 OS=Homo sapiens OX=9606 GN=IGLV3-10 PE=3 SV=2	2	0	0	16497000
KV224_HUMAN;KVD24_HUMAN	>sp|A0A0C4DH68|KV224_HUMAN Immunoglobulin kappa variable 2-24 OS=Homo sapiens OX=9606 GN=IGKV2-24 PE=3 SV=1;>sp|A0A075B6R9|KVD24_HUMAN Probable non-functional immunoglobulin kappa variable 2D-24 OS=Homo sapiens OX=9606 GN=IGKV2D-24 PE=5 SV=1	2	22633000	29506000	759860000
KV229_HUMAN;KVD26_HUMAN;KVD29_HUMAN	>sp|A2NJV5|KV229_HUMAN Immunoglobulin kappa variable 2-29 OS=Homo sapiens OX=9606 GN=IGKV2-29 PE=3 SV=2;>sp|A0A0A0MRZ7|KVD26_HUMAN Immunoglobulin kappa variable 2D-26 OS=Homo sapiens OX=9606 GN=IGKV2D-26 PE=3 SV=1;>sp|A0A075B6S2|KVD29_HUMAN Immunoglobulin	2	4744900	7240200	50811000
KVD21_HUMAN;KVD41_HUMAN	>sp|A0A0A0MT36|KVD21_HUMAN Immunoglobulin kappa variable 6D-21 OS=Homo sapiens OX=9606 GN=IGKV6D-21 PE=3 SV=1;>sp|A0A0C4DH26|KVD41_HUMAN Probable non-functional immunoglobulin kappa variable 6D-41 OS=Homo sapiens OX=9606 GN=IGKV6D-41 PE=5 SV=1	2	0	0	10605000
HV315_HUMAN	>sp|A0A0B4J1V0|HV315_HUMAN Immunoglobulin heavy variable 3-15 OS=Homo sapiens OX=9606 GN=IGHV3-15 PE=3 SV=1	2	0	0	87551000
KV621_HUMAN	>sp|A0A0C4DH24|KV621_HUMAN Immunoglobulin kappa variable 6-21 OS=Homo sapiens OX=9606 GN=IGKV6-21 PE=3 SV=1	2	1535800	0	81799000
HV103_HUMAN	>sp|A0A0C4DH29|HV103_HUMAN Immunoglobulin heavy variable 1-3 OS=Homo sapiens OX=9606 GN=IGHV1-3 PE=3 SV=1	2	0	0	42554000
H2B1L_HUMAN;H2B1M_HUMAN;H2B1N_HUMAN;H2B1H_HUMAN;H2B3B_HUMAN;H2B2F_HUMAN;H2B2E_HUMAN;H2B1C_HUMAN;H2B1D_HUMAN;H2BFS_HUMAN;H2B1B_HUMAN;H2B1O_HUMAN;H2B1J_HUMAN;H2B1K_HUMAN;H2BE1_HUMAN;H2B1A_HUMAN	>sp|Q99880|H2B1L_HUMAN Histone H2B type 1-L OS=Homo sapiens OX=9606 GN=H2BC13 PE=1 SV=3;>sp|Q99879|H2B1M_HUMAN Histone H2B type 1-M OS=Homo sapiens OX=9606 GN=H2BC14 PE=1 SV=3;>sp|Q99877|H2B1N_HUMAN Histone H2B type 1-N OS=Homo sapiens OX=9606 GN=H2BC15 PE	2	81278000	0	0
KV105_HUMAN	>sp|P01602|KV105_HUMAN Immunoglobulin kappa variable 1-5 OS=Homo sapiens OX=9606 GN=IGKV1-5 PE=1 SV=2	2	5292600	0	318070000
LV140_HUMAN	>sp|P01703|LV140_HUMAN Immunoglobulin lambda variable 1-40 OS=Homo sapiens OX=9606 GN=IGLV1-40 PE=1 SV=2	2	12527000	2718800	308130000
LV325_HUMAN	>sp|P01717|LV325_HUMAN Immunoglobulin lambda variable 3-25 OS=Homo sapiens OX=9606 GN=IGLV3-25 PE=1 SV=2	2	30536000	48202000	333180000
LV327_HUMAN	>sp|P01718|LV327_HUMAN Immunoglobulin lambda variable 3-27 OS=Homo sapiens OX=9606 GN=IGLV3-27 PE=1 SV=2	2	2129000	0	65989000
HV313_HUMAN	>sp|P01766|HV313_HUMAN Immunoglobulin heavy variable 3-13 OS=Homo sapiens OX=9606 GN=IGHV3-13 PE=1 SV=2	2	0	0	13711000
HV270_HUMAN	>sp|P01814|HV270_HUMAN Immunoglobulin heavy variable 2-70 OS=Homo sapiens OX=9606 GN=IGHV2-70 PE=1 SV=2	2	0	0	124130000
HLAH_HUMAN;HLAA_HUMAN;HLAC_HUMAN;HLAF_HUMAN	>sp|P01893|HLAH_HUMAN Putative HLA class I histocompatibility antigen, alpha chain H OS=Homo sapiens OX=9606 GN=HLA-H PE=5 SV=3;>sp|P04439|HLAA_HUMAN HLA class I histocompatibility antigen, A alpha chain OS=Homo sapiens OX=9606 GN=HLA-A PE=1 SV=2;>sp|P1032	2	16926000	0	0
GLPA_HUMAN	>sp|P02724|GLPA_HUMAN Glycophorin-A OS=Homo sapiens OX=9606 GN=GYPA PE=1 SV=2	2	272990000	12236000	29191000
PLF4_HUMAN;PF4V_HUMAN	>sp|P02776|PLF4_HUMAN Platelet factor 4 OS=Homo sapiens OX=9606 GN=PF4 PE=1 SV=2;>sp|P10720|PF4V_HUMAN Platelet factor 4 variant OS=Homo sapiens OX=9606 GN=PF4V1 PE=1 SV=1	2	32600000	12545000	16808000
FA11_HUMAN	>sp|P03951|FA11_HUMAN Coagulation factor XI OS=Homo sapiens OX=9606 GN=F11 PE=1 SV=1	2	58755000	994090	18039000
KV116_HUMAN	>sp|P04430|KV116_HUMAN Immunoglobulin kappa variable 1-16 OS=Homo sapiens OX=9606 GN=IGKV1-16 PE=1 SV=2	2	2371200	0	88061000
GLPC_HUMAN	>sp|P04921|GLPC_HUMAN Glycophorin-C OS=Homo sapiens OX=9606 GN=GYPC PE=1 SV=1	2	21271000	0	0
THBG_HUMAN	>sp|P05543|THBG_HUMAN Thyroxine-binding globulin OS=Homo sapiens OX=9606 GN=SERPINA7 PE=1 SV=2	2	0	650200	26894000
GPX1_HUMAN	>sp|P07203|GPX1_HUMAN Glutathione peroxidase 1 OS=Homo sapiens OX=9606 GN=GPX1 PE=1 SV=4	2	5913800	0	0
HNRPC_HUMAN;HNRC4_HUMAN;HNRC1_HUMAN;HNRC3_HUMAN;HNRC2_HUMAN	>sp|P07910|HNRPC_HUMAN Heterogeneous nuclear ribonucleoproteins C1/C2 OS=Homo sapiens OX=9606 GN=HNRNPC PE=1 SV=4;>sp|P0DMR1|HNRC4_HUMAN Heterogeneous nuclear ribonucleoprotein C-like 4 OS=Homo sapiens OX=9606 GN=HNRNPCL4 PE=3 SV=1;>sp|O60812|HNRC1_HUMAN H	2	9349300	0	0
RSSA_HUMAN	>sp|P08865|RSSA_HUMAN 40S ribosomal protein SA OS=Homo sapiens OX=9606 GN=RPSA PE=1 SV=4	2	5940100	0	0
GP1BB_HUMAN	>sp|P13224|GP1BB_HUMAN Platelet glycoprotein Ib beta chain OS=Homo sapiens OX=9606 GN=GP1BB PE=1 SV=1	2	37975000	1306500	1940700
NUCL_HUMAN	>sp|P19338|NUCL_HUMAN Nucleolin OS=Homo sapiens OX=9606 GN=NCL PE=1 SV=3	2	8848200	0	0
ROA2_HUMAN	>sp|P22626|ROA2_HUMAN Heterogeneous nuclear ribonucleoproteins A2/B1 OS=Homo sapiens OX=9606 GN=HNRNPA2B1 PE=1 SV=2	2	8907800	0	0
COF1_HUMAN;COF2_HUMAN	>sp|P23528|COF1_HUMAN Cofilin-1 OS=Homo sapiens OX=9606 GN=CFL1 PE=1 SV=3;>sp|Q9Y281|COF2_HUMAN Cofilin-2 OS=Homo sapiens OX=9606 GN=CFL2 PE=1 SV=1	2	16854000	0	0
MYL9_HUMAN	>sp|P24844|MYL9_HUMAN Myosin regulatory light polypeptide 9 OS=Homo sapiens OX=9606 GN=MYL9 PE=1 SV=4	2	12047000	0	0
PTBP1_HUMAN	>sp|P26599|PTBP1_HUMAN Polypyrimidine tract-binding protein 1 OS=Homo sapiens OX=9606 GN=PTBP1 PE=1 SV=1	2	5095700	0	0
PRDX6_HUMAN	>sp|P30041|PRDX6_HUMAN Peroxiredoxin-6 OS=Homo sapiens OX=9606 GN=PRDX6 PE=1 SV=3	2	5080900	0	48900000
GPV_HUMAN	>sp|P40197|GPV_HUMAN Platelet glycoprotein V OS=Homo sapiens OX=9606 GN=GP5 PE=1 SV=1	2	7582000	0	0
BTD_HUMAN	>sp|P43251|BTD_HUMAN Biotinidase OS=Homo sapiens OX=9606 GN=BTD PE=1 SV=2	2	0	0	32221000
CAMP_HUMAN	>sp|P49913|CAMP_HUMAN Cathelicidin antimicrobial peptide OS=Homo sapiens OX=9606 GN=CAMP PE=1 SV=1	2	9566900	4120900	21487000
RAB10_HUMAN	>sp|P61026|RAB10_HUMAN Ras-related protein Rab-10 OS=Homo sapiens OX=9606 GN=RAB10 PE=1 SV=1	2	9615300	0	0
RAP1A_HUMAN;RAP1B_HUMAN;RP1BL_HUMAN	>sp|P62834|RAP1A_HUMAN Ras-related protein Rap-1A OS=Homo sapiens OX=9606 GN=RAP1A PE=1 SV=1;>sp|P61224|RAP1B_HUMAN Ras-related protein Rap-1b OS=Homo sapiens OX=9606 GN=RAP1B PE=1 SV=1;>sp|A6NIZ1|RP1BL_HUMAN Ras-related protein Rap-1b-like protein OS=Homo	2	18458000	0	0
B2MG_HUMAN	>sp|P61769|B2MG_HUMAN Beta-2-microglobulin OS=Homo sapiens OX=9606 GN=B2M PE=1 SV=1	2	42934000	11335000	41073000
1433E_HUMAN	>sp|P62258|1433E_HUMAN 14-3-3 protein epsilon OS=Homo sapiens OX=9606 GN=YWHAE PE=1 SV=1	2	6563100	0	0
EF1A3_HUMAN;EF1A1_HUMAN;EF1A2_HUMAN	>sp|Q5VTE0|EF1A3_HUMAN Putative elongation factor 1-alpha-like 3 OS=Homo sapiens OX=9606 GN=EEF1A1P5 PE=5 SV=1;>sp|P68104|EF1A1_HUMAN Elongation factor 1-alpha 1 OS=Homo sapiens OX=9606 GN=EEF1A1 PE=1 SV=1;>sp|Q05639|EF1A2_HUMAN Elongation factor 1-alpha 2	2	14767000	0	762180
LV321_HUMAN;LV39_HUMAN	>sp|P80748|LV321_HUMAN Immunoglobulin lambda variable 3-21 OS=Homo sapiens OX=9606 GN=IGLV3-21 PE=1 SV=2;>sp|A0A075B6K5|LV39_HUMAN Immunoglobulin lambda variable 3-9 OS=Homo sapiens OX=9606 GN=IGLV3-9 PE=3 SV=1	2	37839000	30521000	918490000
CLH1_HUMAN	>sp|Q00610|CLH1_HUMAN Clathrin heavy chain 1 OS=Homo sapiens OX=9606 GN=CLTC PE=1 SV=5	2	6108200	0	0
PRDX1_HUMAN;PRDX4_HUMAN	>sp|Q06830|PRDX1_HUMAN Peroxiredoxin-1 OS=Homo sapiens OX=9606 GN=PRDX1 PE=1 SV=1;>sp|Q13162|PRDX4_HUMAN Peroxiredoxin-4 OS=Homo sapiens OX=9606 GN=PRDX4 PE=1 SV=1	2	7804600	0	0
SPP24_HUMAN	>sp|Q13103|SPP24_HUMAN Secreted phosphoprotein 24 OS=Homo sapiens OX=9606 GN=SPP2 PE=1 SV=1	2	8850000	0	33328000
PLEC_HUMAN	>sp|Q15149|PLEC_HUMAN Plectin OS=Homo sapiens OX=9606 GN=PLEC PE=1 SV=3	2	7324600	0	0
BGH3_HUMAN	>sp|Q15582|BGH3_HUMAN Transforming growth factor-beta-induced protein ig-h3 OS=Homo sapiens OX=9606 GN=TGFBI PE=1 SV=1	2	0	0	14938000
FBX33_HUMAN	>sp|Q7Z6M2|FBX33_HUMAN F-box only protein 33 OS=Homo sapiens OX=9606 GN=FBXO33 PE=1 SV=1	2	16802000	11346000	288980000
GOLM1_HUMAN	>sp|Q8NBJ4|GOLM1_HUMAN Golgi membrane protein 1 OS=Homo sapiens OX=9606 GN=GOLM1 PE=1 SV=1	2	0	1993000	91465000
CHD6_HUMAN	>sp|Q8TD26|CHD6_HUMAN Chromodomain-helicase-DNA-binding protein 6 OS=Homo sapiens OX=9606 GN=CHD6 PE=1 SV=4	2	14475000	85010000	324050000
AT2A3_HUMAN	>sp|Q93084|AT2A3_HUMAN Sarcoplasmic/endoplasmic reticulum calcium ATPase 3 OS=Homo sapiens OX=9606 GN=ATP2A3 PE=1 SV=2	2	9167000	0	0
PHB2_HUMAN	>sp|Q99623|PHB2_HUMAN Prohibitin-2 OS=Homo sapiens OX=9606 GN=PHB2 PE=1 SV=2	2	14007000	0	5260000
ZPI_HUMAN	>sp|Q9UK55|ZPI_HUMAN Protein Z-dependent protease inhibitor OS=Homo sapiens OX=9606 GN=SERPINA10 PE=1 SV=1	2	0	1433600	8038900
LV469_HUMAN	>sp|A0A075B6H9|LV469_HUMAN Immunoglobulin lambda variable 4-69 OS=Homo sapiens OX=9606 GN=IGLV4-69 PE=1 SV=1	1	1049400	1708400	79777000
LV537_HUMAN	>sp|A0A075B6J1|LV537_HUMAN Immunoglobulin lambda variable 5-37 OS=Homo sapiens OX=9606 GN=IGLV5-37 PE=3 SV=1	1	0	0	13981000
HV145_HUMAN	>sp|A0A0A0MS14|HV145_HUMAN Immunoglobulin heavy variable 1-45 OS=Homo sapiens OX=9606 GN=IGHV1-45 PE=3 SV=1	1	1193500	0	33642000
HV226_HUMAN	>sp|A0A0B4J1V2|HV226_HUMAN Immunoglobulin heavy variable 2-26 OS=Homo sapiens OX=9606 GN=IGHV2-26 PE=3 SV=1	1	0	1522100	40685000
KV113_HUMAN;KVD13_HUMAN	>sp|P0DP09|KV113_HUMAN Immunoglobulin kappa variable 1-13 OS=Homo sapiens OX=9606 GN=IGKV1-13 PE=3 SV=1;>sp|A0A0B4J2D9|KVD13_HUMAN Immunoglobulin kappa variable 1D-13 OS=Homo sapiens OX=9606 GN=IGKV1D-13 PE=3 SV=1	1	1128700	0	9261400
HV124_HUMAN	>sp|A0A0C4DH33|HV124_HUMAN Immunoglobulin heavy variable 1-24 OS=Homo sapiens OX=9606 GN=IGHV1-24 PE=3 SV=1	1	12108000	298890000	968080000
HV335_HUMAN	>sp|A0A0C4DH35|HV335_HUMAN Probable non-functional immunoglobulin heavy variable 3-35 OS=Homo sapiens OX=9606 GN=IGHV3-35 PE=5 SV=1	1	7875400	7743200	200370000
ENDD1_HUMAN	>sp|O94919|ENDD1_HUMAN Endonuclease domain-containing 1 protein OS=Homo sapiens OX=9606 GN=ENDOD1 PE=1 SV=2	1	3736300	0	0
LV214_HUMAN	>sp|P01704|LV214_HUMAN Immunoglobulin lambda variable 2-14 OS=Homo sapiens OX=9606 GN=IGLV2-14 PE=1 SV=2	1	0	0	276540000
LV301_HUMAN	>sp|P01715|LV301_HUMAN Immunoglobulin lambda variable 3-1 OS=Homo sapiens OX=9606 GN=IGLV3-1 PE=1 SV=2	1	0	0	44550000
LV657_HUMAN	>sp|P01721|LV657_HUMAN Immunoglobulin lambda variable 6-57 OS=Homo sapiens OX=9606 GN=IGLV6-57 PE=1 SV=2	1	0	0	25952000
HLAB_HUMAN	>sp|P01889|HLAB_HUMAN HLA class I histocompatibility antigen, B alpha chain OS=Homo sapiens OX=9606 GN=HLA-B PE=1 SV=3	1	12879000	0	0
MYL1_HUMAN;MYL3_HUMAN	>sp|P05976|MYL1_HUMAN Myosin light chain 1/3, skeletal muscle isoform OS=Homo sapiens OX=9606 GN=MYL1 PE=1 SV=3;>sp|P08590|MYL3_HUMAN Myosin light chain 3 OS=Homo sapiens OX=9606 GN=MYL3 PE=1 SV=3	1	46490000	0	0
GSTP1_HUMAN	>sp|P09211|GSTP1_HUMAN Glutathione S-transferase P OS=Homo sapiens OX=9606 GN=GSTP1 PE=1 SV=2	1	5759400	0	0
RL40_HUMAN;RS27A_HUMAN;UBB_HUMAN;UBC_HUMAN	>sp|P62987|RL40_HUMAN Ubiquitin-60S ribosomal protein L40 OS=Homo sapiens OX=9606 GN=UBA52 PE=1 SV=2;>sp|P62979|RS27A_HUMAN Ubiquitin-40S ribosomal protein S27a OS=Homo sapiens OX=9606 GN=RPS27A PE=1 SV=2;>sp|P0CG47|UBB_HUMAN Polyubiquitin-B OS=Homo sapien	1	7804000	0	0
CO6A3_HUMAN	>sp|P12111|CO6A3_HUMAN Collagen alpha-3(VI) chain OS=Homo sapiens OX=9606 GN=COL6A3 PE=1 SV=5	1	1494500	0	5688600
ADT3_HUMAN;ADT1_HUMAN	>sp|P12236|ADT3_HUMAN ADP/ATP translocase 3 OS=Homo sapiens OX=9606 GN=SLC25A6 PE=1 SV=4;>sp|P12235|ADT1_HUMAN ADP/ATP translocase 1 OS=Homo sapiens OX=9606 GN=SLC25A4 PE=1 SV=4	1	1936400	0	0
IGLL1_HUMAN	>sp|P15814|IGLL1_HUMAN Immunoglobulin lambda-like polypeptide 1 OS=Homo sapiens OX=9606 GN=IGLL1 PE=1 SV=1	1	0	0	25103000
CD44_HUMAN	>sp|P16070|CD44_HUMAN CD44 antigen OS=Homo sapiens OX=9606 GN=CD44 PE=1 SV=3	1	4220500	0	16435000
CD36_HUMAN	>sp|P16671|CD36_HUMAN Platelet glycoprotein 4 OS=Homo sapiens OX=9606 GN=CD36 PE=1 SV=2	1	5607200	0	0
FBRL_HUMAN	>sp|P22087|FBRL_HUMAN rRNA 2-O-methyltransferase fibrillarin OS=Homo sapiens OX=9606 GN=FBL PE=1 SV=2	1	6523600	0	0
TENX_HUMAN	>sp|P22105|TENX_HUMAN Tenascin-X OS=Homo sapiens OX=9606 GN=TNXB PE=1 SV=5	1	3004600	14794000	56573000
AQP1_HUMAN	>sp|P29972|AQP1_HUMAN Aquaporin-1 OS=Homo sapiens OX=9606 GN=AQP1 PE=1 SV=3	1	3403300	0	0
RL9_HUMAN	>sp|P32969|RL9_HUMAN 60S ribosomal protein L9 OS=Homo sapiens OX=9606 GN=RPL9 PE=1 SV=1	1	16240000	0	0
MATR3_HUMAN	>sp|P43243|MATR3_HUMAN Matrin-3 OS=Homo sapiens OX=9606 GN=MATR3 PE=1 SV=2	1	1575100	0	0
NH2L1_HUMAN	>sp|P55769|NH2L1_HUMAN NHP2-like protein 1 OS=Homo sapiens OX=9606 GN=SNU13 PE=1 SV=3	1	2959700	0	0
RS3A_HUMAN	>sp|P61247|RS3A_HUMAN 40S ribosomal protein S3a OS=Homo sapiens OX=9606 GN=RPS3A PE=1 SV=2	1	8991700	0	0
RS6_HUMAN	>sp|P62753|RS6_HUMAN 40S ribosomal protein S6 OS=Homo sapiens OX=9606 GN=RPS6 PE=1 SV=1	1	3881300	0	0
RAB1B_HUMAN;RAB1A_HUMAN	>sp|Q9H0U4|RAB1B_HUMAN Ras-related protein Rab-1B OS=Homo sapiens OX=9606 GN=RAB1B PE=1 SV=1;>sp|P62820|RAB1A_HUMAN Ras-related protein Rab-1A OS=Homo sapiens OX=9606 GN=RAB1A PE=1 SV=3	1	9094300	0	0
H31_HUMAN	>sp|P68431|H31_HUMAN Histone H3.1 OS=Homo sapiens OX=9606 GN=H3C1 PE=1 SV=2	1	12691000	0	0
LRP1_HUMAN	>sp|Q07954|LRP1_HUMAN Prolow-density lipoprotein receptor-related protein 1 OS=Homo sapiens OX=9606 GN=LRP1 PE=1 SV=2	1	0	0	3859100
FGL1_HUMAN	>sp|Q08830|FGL1_HUMAN Fibrinogen-like protein 1 OS=Homo sapiens OX=9606 GN=FGL1 PE=1 SV=3	1	995400	2944300	4339400
ATM_HUMAN	>sp|Q13315|ATM_HUMAN Serine-protein kinase ATM OS=Homo sapiens OX=9606 GN=ATM PE=1 SV=4	1	60560000	22188000	32772000
GANAB_HUMAN	>sp|Q14697|GANAB_HUMAN Neutral alpha-glucosidase AB OS=Homo sapiens OX=9606 GN=GANAB PE=1 SV=3	1	1955800	0	3549700
POSTN_HUMAN	>sp|Q15063|POSTN_HUMAN Periostin OS=Homo sapiens OX=9606 GN=POSTN PE=1 SV=2	1	0	0	3723000
PON3_HUMAN	>sp|Q15166|PON3_HUMAN Serum paraoxonase/lactonase 3 OS=Homo sapiens OX=9606 GN=PON3 PE=1 SV=3	1	0	0	8625300
WAC2C_HUMAN;WAC2A_HUMAN	>sp|Q9Y4E1|WAC2C_HUMAN WASH complex subunit 2C OS=Homo sapiens OX=9606 GN=WASHC2C PE=1 SV=4;>sp|Q641Q2|WAC2A_HUMAN WASH complex subunit 2A OS=Homo sapiens OX=9606 GN=WASHC2A PE=1 SV=3	1	0	0	73907000
H32_HUMAN	>sp|Q71DI3|H32_HUMAN Histone H3.2 OS=Homo sapiens OX=9606 GN=H3C15 PE=1 SV=3	1	3849800	0	0
PRIC2_HUMAN	>sp|Q7Z3G6|PRIC2_HUMAN Prickle-like protein 2 OS=Homo sapiens OX=9606 GN=PRICKLE2 PE=1 SV=2	1	0	0	0
MMAA_HUMAN	>sp|Q8IVH4|MMAA_HUMAN Methylmalonic aciduria type A protein, mitochondrial OS=Homo sapiens OX=9606 GN=MMAA PE=1 SV=1	1	36846000	0	0
RYR2_HUMAN	>sp|Q92736|RYR2_HUMAN Ryanodine receptor 2 OS=Homo sapiens OX=9606 GN=RYR2 PE=1 SV=3	1	44138000	0	779090000
IQCN_HUMAN	>sp|Q9H0B3|IQCN_HUMAN IQ domain-containing protein N OS=Homo sapiens OX=9606 GN=IQCN PE=1 SV=1	1	0	43908000	52282000
CELR2_HUMAN	>sp|Q9HCU4|CELR2_HUMAN Cadherin EGF LAG seven-pass G-type receptor 2 OS=Homo sapiens OX=9606 GN=CELSR2 PE=1 SV=1	1	457020000	8371800000	1269700000
DDX21_HUMAN	>sp|Q9NR30|DDX21_HUMAN Nucleolar RNA helicase 2 OS=Homo sapiens OX=9606 GN=DDX21 PE=1 SV=5	1	2502400	0	0
VTI1B_HUMAN	>sp|Q9UEU0|VTI1B_HUMAN Vesicle transport through interaction with t-SNAREs homolog 1B OS=Homo sapiens OX=9606 GN=VTI1B PE=1 SV=3	1	0	0	50442000
COL10_HUMAN	>sp|Q9Y6Z7|COL10_HUMAN Collectin-10 OS=Homo sapiens OX=9606 GN=COLEC10 PE=1 SV=2	1	0	0	0

## Sheet: S2
Table S2. Hematology analysis of plasma samples before and after removal of precipitate 1 fraction
	Whole plasma	Precipitate 1	Supernatant after removing Precipitate 1
WBC (103/mm3)	0.3	0.5	0.1
RBC (106/mm3)	0.01	0.05	0
HGB (g/dl)	0	0	0
HCT (%)	0	0.1	0
MCV (μm3)	0	0	0
MCH (pg)	0	0	0
MCHC (g/dl)	0	0	0
PLT (103/mm3)	94	391	6

## Sheet: S3
Table S3. Average read length distribution.
Read_Length	Precipitate_1	Precipitate_2	EV precipitate	Leftover
16	260441	326637	289233	117829
17	253065	274458	228042	99041.3
18	210395	246470	222960	78201.7
19	170690	222087	230285	63511.4
20	224557	249273	250056	56933.8
21	161041	223306	538758	53228.3
22	199728	221261	283651	40743.4
23	128181	170480	217554	34401.9
24	109501	158899	186482	31641.9
25	110097	155322	180511	27543.1
26	115822	140756	148331	22782.3
27	104621	136539	150938	22194.1
28	118377	141901	165219	20895.8
29	77097.2	114275	131670	17844.4
30	77571.7	107986	123877	14122.8
31	91448.6	114050	107827	12225.6
32	109030	117239	101478	10659.2
33	92199.3	107716	94672.6	9967.67
34	63333.6	89581.3	90146.4	8945.67
35	76532.3	87828	86317.3	8074.22
36	55480.2	75359.7	79351.4	6828
37	49141.7	72103.4	69394.4	6232.78
38	47818.6	69499	67482.4	5063.44
39	47862.4	66068.8	67457.6	4693.78
40	40159.3	59051.2	59215	4356.33
41	32392.8	50007.4	53452.1	3867.44
42	30161.8	48101.4	50324	3478.56
43	30585.6	46713.8	45016.9	3306.78
44	44921.4	71545.3	68174.4	5071.22
45	55535.3	94814.3	81019.9	11261.7
46	2.44444	3.77778	3.22222	0.444444
47	1.66667	3.22222	2.22222	0.666667
48	302973	503316	335955	119649

## Sheet: S4
Table S4. Mapping parameter settings to each reference sequence.
Category	Mer size	Minimum match percentage	Minimum aligned length	Maximum gap size
miRNA	15	93	15	6
pre-mature miRNA	15	93	17	6
piRNA	16	96	20	6
tRNA	16	97	20	6
all ncRNAs	17	93	25	30
cDNA	17	93	35	30
circRNA	17	93	35	30
genome	25	93	25	30

## Sheet: S5
Table S5. Abundance of each RNA category
				No. of unique RNAs in each fraction
Category	No. of unique RNAs	No. of total unique RNAs in reference	Proportion	Precipitate 1	Precipitate 2	EV Precipitate	Leftover
miRNAs	2465	2656	0.928087	410±127	463±120	622±64	197±64
piRNAs	1568	11226	0.139676	376±97	423±89	390±60	125±35
tRNAs	436 (22 of mt-tRNA)	442 (22 of mt-tRNA)	0.986425	338±59	379±32	396±9	76±33
rRNAs	65 (2 of mt-rRNA)	76 (2 of mt-rRNA)	0.855263	47±4	50±3	46±3	15±3
lincRNAs	8686	14803	0.586773	1554±711	1445±378	1697±476	2243±542
snoRNAs	443	1021	0.433888	61±46	70±56	153±68	7±6
snRNAs	856	2069	0.413726	148±68	204±69	354±54	20±10
circRNAs	12910	140790	0.0916969	2876±1269	2757±645	3279±403	4075±1023
other ncRNAs	10838	18837	0.575357	3912±1586	3802±955	4283±1115	4695±1123
protein coding cDNAs	94289	166416	0.566586	15213±6316	15626±4004	13015±2905	7434±2316
other cDNAs	8358	21210	0.394059	956±338	982±222	830±173	518±198

## Sheet: S6
Table S6. Differential expressed transcripts between each fraction based on RNA category.
	All fractions	Fraction 3 vs. 1	Fraction 3 vs. 2	Fraction 3 vs. 4	Fraction 1 vs. 4	Fraction 2 vs. 4	Fraciont 1 vs. 2
miRNA	3	90	101	250	207	206	3
piRNA	13	122	106	244	270	263	13
tRNA	7	54	42	349	347	358	7
rRNA	4	10	37	49	50	51	4
lincRNA	19	138	99	322	157	244	19
snoRNA	5	33	12	83	36	50	5
snRNA	4	93	36	195	119	150	4
circRNA	22	134	159	268	173	260	22
other_ncRNA	47	221	211	645	520	647	47
protein_coding_cDNA	46	1269	1012	1546	2550	2577	46
other_cDNA	17	123	107	105	167	179	17
total	187	2287	1922	4056	4596	4985	187
Note: Fractions 1-4 are named precipitate 1, precipitate 2, EV precipitate and leftover fractions, respectively, in main text.

## Sheet: S7
Table S7. Novel miRNAs preditction by miRDeep2.
Fraction	Sample_ID	Provisional id	miRDeep2 score	Estimated probability that the miRNA candidate is a true positive	rfam alert	Total read count	Mature read count	Loop read count	Star read count	Significant randfold p-value	miRBase miRNA	example miRBase miRNA with the same seed	UCSC browser	NCBI blastn	Consensus mature sequence	Consensus star sequence	Consensus precursor sequence	Precursor coordinate
1	1	chr19_26841	1187.6	24 +/- 43%	-	2334	2333	0	1	no	-	-	-	-	ccgggcgggggggggggggg	cgccacugcacuccagccugggcg	ccgggcgggggggggggggggagguugcagugagccgagaucgcgccacugcacuccagccugggcg	chr19:1240711..1240778:-
1	1	chr1_1316	2.6	72 +/- 17%	-	3675	3675	0	0	yes	-	-	-	-	ccgggggggggggggcggggggg	aacuggacaccccccccaaccccaccc	aacuggacaccccccccaaccccaccccuccacauuuccauuuacuuugugugcggggccgggggggggggggcggggggg	chr1:10792319..10792400:-
1	1	chr7_14243	2.5	72 +/- 17%	-	1007	1007	0	0	yes	-	-	-	-	ccggggggggggggggcg	gacucuccugagguguggcc	ccggggggggggggggcggccuugagaccaggaccaggguguggaggccagaugagcagggacucuccugagguguggcc	chr7:155515230..155515310:-
1	1	chr17_25291	2.4	72 +/- 17%	-	134	134	0	0	yes	-	-	-	-	gagagggacggccgggggu	ucucaguagauccccugcc	ucucaguagauccccugccccugugccccaggggaggagagggacggccgggggu	chr17:73878006..73878061:+
1	1	chr16_24200	2.4	72 +/- 17%	-	14	14	0	0	yes	-	-	-	-	gaggggcccggggcaaag	uugacccugagccagcugcc	gaggggcccggggcaaagaguugacccugagccagcugcc	chr16:10600678..10600718:+
1	1	chr16_24150	2.3	72 +/- 17%	-	26	26	0	0	yes	-	-	-	-	auccuggggcuggggaag	uccucaagucgcagcugg	auccuggggcuggggaagcgagagcugugaguccucaagucgcagcugg	chr16:1311858..1311907:+
1	1	chr9_17046	2.2	72 +/- 17%	-	12	12	0	0	yes	-	-	-	-	augccgaccagggauugg	accugggacuggcaggc	accugggacuggcaggccccagagcccuugugugggggaagggggaggaugccgaccagggauugg	chr9:135552378..135552444:-
1	1	chr1_1376	2	72 +/- 17%	-	218	218	0	0	yes	-	-	-	-	gggggggggggggggggggg	cacaccuguaaucccagcacuuu	cacaccuguaaucccagcacuuugggaggccaagggggggggggggggggggg	chr1:24599819..24599872:-
1	1	chr12_20179	2	72 +/- 17%	-	50	50	0	0	yes	-	-	-	-	auccugggucuggagaag	ucucaaaauccagggaugc	ucucaaaauccagggaugccgacauccugggucuggagaag	chr12:52213051..52213092:+
1	1	chr14_22651	1.9	72 +/- 10%	-	65	65	0	0	yes	-	-	-	-	ugacuugauuuugauuucc	aagugaaggucauc	aagugaaggucaucaucuuucuagagaugugacuugauuuugauuucc	chr14:82644614..82644662:+
1	1	chr18_26231	1.9	72 +/- 10%	-	13	13	0	0	yes	-	-	-	-	aaggugggggacugcuug	agcaagaccccaucucuauga	aaggugggggacugcuugagcccaggaguuugagacaagccugggcaacacagcaagaccccaucucuauga	chr18:23080644..23080716:-
1	1	chr14_22378	1.9	72 +/- 10%	-	2772	2772	0	0	yes	-	-	-	-	agagugggguuuugcaguccuuagc	uauggcugcauaauauuccaugaugu	agagugggguuuugcaguccuuagcugcaaaugaguccuuagcaagggacucauucuuuuuuauggcugcauaauauuccaugaugu	chr14:32485091..32485178:+
1	1	chr6_11581	1.8	72 +/- 10%	-	12	12	0	0	yes	-	-	-	-	agaguggccuuguugcuac	ggcggcuucugcuccgu	ggcggcuucugcuccguacguguccccugggagccacccuucagguggagcauagaggggcuguguguagaguggccuuguugcuac	chr6:157634899..157634986:+
1	1	chr1_1223	1.7	72 +/- 10%	-	2773	2773	0	0	yes	-	-	-	-	agagugggguuuugcaguccuuagc	ugagggcuuugaaggcucuuggucugu	agagugggguuuugcaguccuuagcuguugcagaaauuaaguauugcaacuuacugagggcuuugaaggcucuuggucugu	chr1:630698..630779:-
1	1	chr3_6850	1.7	72 +/- 10%	-	11	11	0	0	yes	-	-	-	-	cuuugaggccugggaugcc	acucccagugcccuccgagcg	acucccagugcccuccgagcgaggugguaacagccaagcugcagcuagcuccuggcuuuguagcuuugcuuugaggccugggaugcc	chr3:194281415..194281502:-
1	1	chr2_2560	1.7	72 +/- 10%	-	12	12	0	0	yes	-	-	-	-	gaaucccuccuggcucacu	uggaggaaaagguaggguuuag	gaaucccuccuggcucacugcugaucagugggcccaccuggugcacagaugggauguggaggaaaagguaggguuuag	chr2:12923077..12923155:+
1	1	chr1_1057	1.7	72 +/- 10%	-	17	17	0	0	yes	-	-	-	-	ggagagguggaugagugg	acuuaauccugcugcuag	acuuaauccugcugcuaggucagaugcacagcacacaugugucgaccuggagagguggaugagugg	chr1:222444781..222444847:+
1	1	chr3_5168	1.7	72 +/- 10%	-	11	11	0	0	yes	-	-	-	-	aggaugagacuccgucac	gacgaggucucacuaugu	aggaugagacuccgucacaaaaaaaaaauaauaauaaauuuuuucauuuuuaguagagacgaggucucacuaugu	chr3:47830429..47830504:+
1	1	chr5_10545	1.6	72 +/- 10%	-	27	27	0	0	yes	-	-	-	-	cuacuucaaauuccuccc	gagaugugagcugguguggaa	cuacuucaaauuccucccuuaggggccuucaggacuguuagggugagaugugagcugguguggaa	chr5:138666907..138666972:-
1	1	chr12_20401	1.5	72 +/- 10%	-	17	17	0	0	yes	-	-	-	-	cuagaggagccuguugugg	aggugguguucugcugug	aggugguguucugcugugaugagucagucacuagaggagccuguugugg	chr12:95622987..95623036:+
1	1	chr9_16650	1.5	72 +/- 10%	-	16	16	0	0	yes	-	-	-	-	agaauaggugggaggcuguu	cugcaucccuacuuuacuca	cugcaucccuacuuuacucacacugccacuagcagagagaauaggugggaggcuguu	chr9:34807335..34807392:-
1	1	chr1_1509	1.5	72 +/- 10%	-	14	14	0	0	yes	-	-	-	-	aggggaugagcugugggg	aaucugcucauccuccuuu	aggggaugagcuguggggggucaaauaaucugcucauccuccuuu	chr1:46494813..46494858:-
1	1	chr7_12611	1.5	72 +/- 10%	-	8	8	0	0	yes	-	-	-	-	cgggcggcggcggcggcgu	gccgucgccgccgccggga	gccgucgccgccgccgggagcgggaacggugcgggcggcggcggcggcgu	chr7:7969446..7969496:+
1	1	chr11_19793	1.4	72 +/- 10%	-	16	16	0	0	yes	-	-	-	-	aggaucuagaaucacagg	uguggucuuguccuug	aggaucuagaaucacaggcuuggccaggccaucagcucuugcuugacauuuucaugggccgcugaggccccuguggucuuguccuug	chr11:117669906..117669993:-
1	1	chr4_7851	1.4	72 +/- 10%	-	11	11	0	0	yes	-	-	-	-	uagcagugagacugugggg	cucagugaugaaugcugcuagg	uagcagugagacuguggggaguccaugguaacugugcuggcugcugguuuccucagugaugaaugcugcuagg	chr4:13014474..13014547:-
1	1	chr7_13332	1.3	72 +/- 10%	-	138	111	3	24	yes	-	-	-	-	ugguccgaugguaguggguuauc	acugcuaaauuugacuggcu	ugguccgaugguaguggguuaucagaacuuauuaacauuagugucacuaaaguugguauacaaccccccacugcuaaauuugacuggcu	chr7:148963317..148963406:+
1	1	chr2_4030	1.1	72 +/- 10%	-	33	33	0	0	yes	-	-	-	-	caagaugagaucugcugg	agccaggucccucccaug	agccaggucccucccaugacacauggggauuaugggagcuacaauucaagaugagaucugcugg	chr2:62386083..62386147:-
1	1	chr5_9966	1.1	72 +/- 10%	-	33	33	0	0	yes	-	-	-	-	auucgugggccugguggc	agcuaugcuuauugaugu	agcuaugcuuauugaugucucagcagucauucgugggccugguggc	chr5:30930794..30930840:-
1	1	chr6_11968	0.9	6 +/- 9%	-	143	143	0	0	yes	-	-	-	-	auggcuuucucaccaaag	cugcugagcaaaacaaau	cugcugagcaaaacaaaugcauggcuuucucaccaaag	chr6:56969182..56969220:-
1	1	chr12_20873	0.9	6 +/- 9%	-	11	11	0	0	yes	-	-	-	-	aagguuuccugggcaagg	uugcaagggaagcauuuu	aagguuuccugggcaaggaugugugugggccuuugcaagggaagcauuuu	chr12:57760494..57760544:-
1	1	chr14_22540	0.8	6 +/- 9%	-	10	10	0	0	yes	-	-	-	-	gagguugggguuggaggcu	ccucacagaaaaccaaggccucaa	gagguugggguuggaggcuugcagagagcagugccagcccucacagaaaaccaaggccucaa	chr14:64257777..64257839:+
1	1	chr12_20908	0.7	6 +/- 9%	-	17	17	0	0	yes	-	-	-	-	ggagagguggaugagugg	auuacauucaucucuacug	auuacauucaucucuacugcuuuggagagguggaugagugg	chr12:68283757..68283798:-
1	1	chr20_27747	0.7	6 +/- 9%	-	20	20	0	0	yes	-	-	-	-	cugugggugguggugcau	gucccagcuacucaggaggcu	cugugggugguggugcauaucugucccagcuacucaggaggcu	chr20:57511158..57511201:-
1	1	chr6_11111	0.4	6 +/- 9%	-	147	147	0	0	yes	-	-	-	-	aaagacgaaaagaacuuug	aagggcacucgcuuggg	aagggcacucgcuugggggcagucggacaugcugaagauggcagaacagaaagacgaaaagaacuuug	chr6:71672787..71672855:+
1	1	chr16_24866	0.3	6 +/- 9%	-	8	8	0	0	yes	-	-	-	-	aggcacugggugaccaggagc	uuuuggagucaggcaggccugg	uuuuggagucaggcaggccuggccagguuuaacuuuuaaccaacugccuaggcacugggugaccaggagc	chr16:79330822..79330892:-
1	1	chr7_13824	0.3	6 +/- 9%	-	8	8	0	0	yes	-	-	-	-	aggggagaagggaauucc	cauucucuugugucccuag	cauucucuugugucccuaggccaagggcuggagaucaggucuaggggagaagggaauucc	chr7:75178764..75178824:-
1	1	chr12_20154	0.1	6 +/- 9%	-	23	23	0	0	yes	-	-	-	-	cuauucucauaguccuagcu	ccuggcaaauuugugggugca	cuauucucauaguccuagcuuuauaggaacaacugcccaguggauugccuggucaguguuugaaagccuggcaaauuugugggugca	chr12:48022704..48022791:+
1	1	chr15_24118	0	6 +/- 9%	-	2267	2267	0	0	yes	-	-	-	-	cuuuuuccaaggaccccu	gccuuucugaaaguu	gccuuucugaaaguuuuuuuucuuuaauaaaaauuaccacuuuuuccaaggaccccu	chr15:101255354..101255411:-
1	2	chr22_8453	21	64 +/- 48%	-	47	44	2	1	no	-	-	-	-	ccaugggugguggugcauggcc	aaaucacccggcccggac	aaaucacccggcccggacauggaccggauugacagauugauagcuguuucucuguuccaugggugguggugcauggcc	chr22:11630809..11630887:+
1	2	chr22_KI270733v1_random_9478	3.7	86 +/- 17%	-	29	29	0	0	yes	-	-	-	-	cggcggcggucggcgggcggc	ccccccggccccguccgc	cggcggcggucggcgggcggcggggcggggcgguucguccccccgcccuacccccccggccccguccgc	chr22_KI270733v1_random:133599..133668:+
1	2	chr22_KI270733v1_random_9494	3.7	86 +/- 17%	-	29	29	0	0	yes	-	-	-	-	cggcggcggucggcgggcggc	ccccccggccccguccgc	cggcggcggucggcgggcggcggggcggggcgguucguccccccgcccuacccccccggccccguccgc	chr22_KI270733v1_random:178678..178747:+
1	2	chr2_1089	3.1	86 +/- 17%	-	17	17	0	0	yes	-	-	-	-	ccggggcggggggggcgggggggg	cucgccaccaucccccaccccaggg	cucgccaccaucccccaccccagggucuggcggagaagccccggggcggggggggcgggggggg	chr2:171160161..171160225:+
1	2	chr5_3300	2.4	88 +/- 11%	-	597	597	0	0	yes	-	-	-	-	ccgggggggggggggggg	cugccucacccccccugcg	cugccucacccccccugcgauguggaucguaauagccgggggggggggggggg	chr5:147234632..147234685:-
1	2	chr9_4920	2.4	88 +/- 11%	-	36	36	0	0	yes	-	-	-	-	gggggggggggggggggg	ucccaccucagccucccaa	gggggggggggggggggguaucauuugguugcccaggcuggucuugaacccauggcuucaagcgauccucccaccucagccucccaa	chr9:125167829..125167916:+
1	2	chr4_2273	2.2	88 +/- 11%	-	2250	2250	0	0	yes	-	-	-	-	ccgggggggggggggggg	acccuuuccucucagguu	acccuuuccucucagguugaguagauaaaugcagccucgggucugagaagccgggggggggggggggg	chr4:30716982..30717050:+
1	2	chr10_5244	2.1	88 +/- 11%	-	31	31	0	0	yes	-	-	-	-	gggcggggcggacuuuag	gaagugugcccaagcaaug	gggcggggcggacuuuagcaggaggauagaggggaauguccuuguuucauaaagcugaagugugcccaagcaaug	chr10:44310275..44310350:+
1	2	chr14_6632	1.8	72 +/- 12%	-	1623	1623	0	0	yes	-	-	-	-	agagugggguuuugcaguccuuagc	uauggcugcauaauauuccaugaugu	agagugggguuuugcaguccuuagcugcaaaugaguccuuagcaagggacucauucuuuuuuauggcugcauaauauuccaugaugu	chr14:32485091..32485178:+
1	2	chr1_395	1.7	72 +/- 12%	-	1623	1623	0	0	yes	-	-	-	-	agagugggguuuugcaguccuuagc	ugagggcuuugaaggcucuuggucugu	agagugggguuuugcaguccuuagcuguugcagaaauuaaguauugcaacuuacugagggcuuugaaggcucuuggucugu	chr1:630698..630779:-
1	2	chr3_2006	1.4	72 +/- 12%	-	16	16	0	0	yes	-	-	-	-	agagaggggggggggggg	cucccuccaacguagaca	cucccuccaacguagacacacacauacacacacacacacacagagagaggggggggggggg	chr3:67999268..67999329:-
1	2	chr11_5955	1.4	72 +/- 12%	-	21	21	0	0	yes	-	-	-	-	aggaucuagaaucacagg	uguggucuuguccuug	aggaucuagaaucacaggcuuggccaggccaucagcucuugcuugacauuuucaugggccgcugaggccccuguggucuuguccuug	chr11:117669906..117669993:-
1	2	chr3_1842	1.3	72 +/- 12%	-	2	1	0	1	yes	-	-	-	-	agcucacugcaaccuccac	gagugcagugguguuuuc	gagugcagugguguuuucucagcucacugcaaccuccac	chr3:151826963..151827002:+
1	2	chr12_6037	0.9	35 +/- 17%	-	176	176	0	0	yes	-	-	-	-	agagguucauuuccuccu	gagagagaaucugaua	gagagagaaucugauaacccuagagguucauuuccuccu	chr12:41787112..41787151:+
1	2	chr6_3718	0.9	35 +/- 17%	-	47	47	0	0	yes	-	-	-	-	auggcuuucucaccaaag	cugcugagcaaaacaaau	cugcugagcaaaacaaaugcauggcuuucucaccaaag	chr6:56969182..56969220:-
1	2	chr6_3716	0.9	35 +/- 17%	-	47	47	0	0	yes	-	-	-	-	aaggaggcggaggagaag	gaucuuguuuccuuuu	aaggaggcggaggagaagaaaggaucuuguuuccuuuu	chr6:56456540..56456578:-
1	2	chrM_9231	0.7	35 +/- 17%	-	1623	1623	0	0	yes	-	-	-	-	agagugggguuuugcaguccuuagc	ugagggcuuugaaggcucuuggucugu	agagugggguuuugcaguccuuagcuguuacagaaauuaaguauugcaacuuacugagggcuuugaaggcucuuggucugu	chrM:5528..5609:-
1	2	chr14_6750	0.3	35 +/- 17%	-	8	8	0	0	yes	-	-	-	-	ccgagggggcgggggggggggg	cuguaaucccagcacuuuggga	cuguaaucccagcacuuugggaggccgagggggcgggggggggggg	chr14:26574268..26574314:-
1	2	chr20_8154	0.1	35 +/- 17%	-	7	7	0	0	yes	-	-	-	-	ccggggggggggggagggga	cccuccuaauguucauguggug	ccggggggggggggaggggaggcgggugaggacagcacgugacuuccccuccuaauguucauguggug	chr20:62068071..62068139:+
1	3	chr2_2971	3.2	42 +/- 50%	-	52	52	0	0	yes	-	-	-	-	ccggggcggggggggcgggggggg	cucgccaccaucccccaccccaggg	cucgccaccaucccccaccccagggucuggcggagaagccccggggcggggggggcgggggggg	chr2:171160161..171160225:+
1	3	chr1_178	2.9	84 +/- 15%	-	3367	3367	0	0	yes	-	-	-	-	gcgggggggggggggggggg	gcccgucgcuccgccccgugu	gcggggggggggggggggggcggggcggauucagggcgugccugucucugauuggcugugccgcccgucgcuccgccccgugu	chr1:26993575..26993658:+
1	3	chr1_1112	2.6	84 +/- 15%	-	6258	6258	0	0	yes	-	-	-	-	ccgggggggggggggcgggg	uggacaccccccccaaccccaccc	uggacaccccccccaaccccaccccuccacauuuccauuuacuuugugugcggggccgggggggggggggcgggg	chr1:10792322..10792397:-
1	3	chr5_8912	2.5	84 +/- 15%	-	62	62	0	0	yes	-	-	-	-	aaguccucccuggggagcc	cucucgggagaggaggugg	aaguccucccuggggagccggcccucucgggagaggaggugg	chr5:132664788..132664830:+
1	3	chr16_22045	2.3	84 +/- 15%	-	929	929	0	0	yes	-	-	-	-	ccgggggggggggggggu	cagcagccccuaggguc	cagcagccccuagggucaccccagucuggaauccuggaguuauucaguccaggcugccggccgggggggggggggggu	chr16:67654018..67654096:+
1	3	chr22_25746	2.1	84 +/- 15%	-	63	63	0	0	yes	-	-	-	-	cucgaucugagcucaggc	augagccaccaugcc	cucgaucugagcucaggcauuccacccaccucggccucccaaagugcugggauaaugggcaugagccaccaugcc	chr22:49860995..49861070:+
1	3	chr13_19656	2	84 +/- 15%	-	15	15	0	0	yes	-	-	-	-	gaacccgcgagggggagcu	cuccagccugggugacag	gaacccgcgagggggagcuuccagugagucgagaucgugccacugcacuccagccugggugacag	chr13:107201495..107201560:+
1	3	chr1_1176	2	84 +/- 15%	-	427	427	0	0	yes	-	-	-	-	gggggggggggggggggggg	cacaccuguaaucccagcacuuu	cacaccuguaaucccagcacuuugggaggccaagggggggggggggggggggg	chr1:24599819..24599872:-
1	3	chr14_20254	1.9	78 +/- 12%	-	866	866	0	0	yes	-	-	-	-	agagugggguuuugcaguccuuagc	uauggcugcauaauauuccaugaugu	agagugggguuuugcaguccuuagcugcaaaugaguccuuagcaagggacucauucuuuuuuauggcugcauaauauuccaugaugu	chr14:32485091..32485178:+
1	3	chr1_277	1.8	78 +/- 12%	-	75	75	0	0	yes	-	-	-	-	aggcuggguguugaagug	cuugagccuggaagguggag	cuugagccuggaagguggagguugcagugacucgagaucgcgccacugcacuuaggcuggguguugaagug	chr1:57784309..57784380:+
1	3	chr1_1071	1.7	78 +/- 12%	-	866	866	0	0	yes	-	-	-	-	agagugggguuuugcaguccuuagc	ugagggcuuugaaggcucuuggucugu	agagugggguuuugcaguccuuagcuguugcagaaauuaaguauugcaacuuacugagggcuuugaaggcucuuggucugu	chr1:630698..630779:-
1	3	chr2_2240	1.7	78 +/- 12%	-	23	23	0	0	yes	-	-	-	-	gaaucccuccuggcucacu	uggaggaaaagguaggguuuag	gaaucccuccuggcucacugcugaucagugggcccaccuggugcacagaugggauguggaggaaaagguaggguuuag	chr2:12923077..12923155:+
1	3	chr14_20765	1.6	78 +/- 12%	rRNA	11	11	0	0	yes	-	-	-	-	agagggagcaugagaaagg	uuuuuuuguuuuuuuuuu	agagggagcaugagaaagggcaagucugagcaggcauggccuucaggggucagcucugacuugguuuuuuuuuguuuuuuuuuu	chr14:38877336..38877420:-
1	3	chr3_6087	1.5	78 +/- 12%	-	12	11	1	0	yes	-	-	-	-	cagggcagcugagagggc	gcucuuguugcccaggc	cagggcagcugagagggcugcugguugucuuuuuuuuuuuuuuuuuuuuugagacugaguuuugcucuuguugcccaggc	chr3:117026113..117026193:-
1	3	chr1_1295	1.5	78 +/- 12%	-	26	26	0	0	yes	-	-	-	-	aggggaugagcugugggg	aaucugcucauccuccuuu	aggggaugagcuguggggggucaaauaaucugcucauccuccuuu	chr1:46494813..46494858:-
1	3	chr8_14355	1.4	78 +/- 12%	-	11	11	0	0	yes	-	-	-	-	agcugggagagcaccugc	aggguggucugaggauu	agcugggagagcaccugccugggcaggcaggguggucugaggauu	chr8:142302274..142302319:-
1	3	chr16_22454	1.4	78 +/- 12%	-	10	10	0	0	yes	-	-	-	-	cacugggugaccaggagc	uuuuggagucaggcaggcc	uuuuggagucaggcaggccuggccagguuuaacuuuuaaccaacugccuaggcacugggugaccaggagc	chr16:79330822..79330892:-
1	3	chr9_15328	1.3	78 +/- 12%	-	16	16	0	0	yes	-	-	-	-	ucaaaagggaaugagggug	uccucauguccuuuauugg	uccucauguccuuuauugguucugcauuaacugauaacagaaagugccucaugaaggagccaagucaaaagggaaugagggug	chr9:108098112..108098195:-
1	3	chr16_22018	1.3	78 +/- 12%	-	147	147	0	0	yes	-	-	-	-	ccaguuguuugggauugc	acuacaugcugggcaacauagu	ccaguuguuugggauugcagugagcuauaacugugccugugaauagucacuacacuacaugcugggcaacauagu	chr16:63214037..63214112:+
1	3	chr5_9294	1.1	78 +/- 12%	-	89	89	0	0	yes	-	-	-	-	auucgugggccugguggc	agcuaugcuuauugaugu	agcuaugcuuauugaugucucagcagucauucgugggccugguggc	chr5:30930794..30930840:-
1	3	chr11_17682	0.9	9 +/- 11%	-	11	11	0	0	yes	-	-	-	-	gagauugaugguuuguuc	gcaguccacuucuuucagag	gcaguccacuucuuucagagggucuguggguacucucgagauugaugguuuguuc	chr11:58445883..58445938:-
1	3	chr8_13247	0.8	9 +/- 11%	-	10	10	0	0	yes	-	-	-	-	cagguggugcauggcugu	aacugugcuauacacaccucag	aacugugcuauacacaccucagguaacacagcuguguuauauacaccacagguggugcauggcugu	chr8:55589399..55589465:+
1	3	chr10_16660	0.8	9 +/- 11%	-	13	13	0	0	yes	-	-	-	-	caaaagggaaugagguug	cccucccucccuucauuc	cccucccucccuucauucuuuccuuccagaauaauucaguccaaaagggaaugagguug	chr10:120723250..120723309:-
1	3	chr20_25045	0.7	9 +/- 11%	-	9	9	0	0	yes	-	-	-	-	ggggggggggggggcggggg	ucacgccugcaaucccaccacuu	ggggggggggggggcgggggcugggcgccauggcucacgccugcaaucccaccacuu	chr20:35789806..35789863:-
1	3	chr5_8325	0.7	9 +/- 11%	-	9	9	0	0	yes	-	-	-	-	ugugugggguuuccccaug	uggccggggccaccaccggcaga	uggccggggccaccaccggcagaguuggcacacucuccccaggucugugugggguuuccccaug	chr5:5568031..5568095:+
1	3	chrM_27731	0.7	9 +/- 11%	-	866	866	0	0	yes	-	-	-	-	agagugggguuuugcaguccuuagc	ugagggcuuugaaggcucuuggucugu	agagugggguuuugcaguccuuagcuguuacagaaauuaaguauugcaacuuacugagggcuuugaaggcucuuggucugu	chrM:5528..5609:-
1	3	chr16_21959	0.2	9 +/- 11%	-	8	8	0	0	yes	-	-	-	-	gaggggauuggagagagg	uucuguguucuuccuucu	uucuguguucuuccuucuggcagugacuuauuucuccucccaggaggggauuggagagagg	chr16:50381108..50381169:+
1	3	chr12_18577	0.1	9 +/- 11%	-	7	7	0	0	yes	-	-	-	-	uggggcgucgccaagugg	augagggagaccccagg	augagggagaccccaggucuggccgcugccccaucauacuccagggccuggccuggggcgucgccaagugg	chr12:125285729..125285800:+
1	3	chr6_11395	0	9 +/- 11%	-	30	30	0	0	yes	-	-	-	-	agugagacagugggggau	cucucaggaacucacuau	agugagacagugggggauggguggaggugccacacacuuuuaaaugaccagaucucucaggaacucacuau	chr6:138826819..138826890:-
1	3	chr19_24556	0	9 +/- 11%	-	7	6	1	0	yes	-	-	-	-	cuugacgggagcugcuccc	ggggagugucugggggc	ggggagugucugggggcuggucgggccgcaugagaagggagacggaugaggccacuggcagccuugacgggagcugcuccc	chr19:56148510..56148591:-
1	3	chr8_13202	0	9 +/- 11%	-	17	17	0	0	yes	-	-	-	-	aacacggggaaacccacc	ugugguggcuggcgugugua	aacacggggaaacccaccucuacaaaaaauacaaaaaaaaauagccaggugugguggcuggcgugugua	chr8:43691378..43691447:+
1	4	chr2_4147	3.3	43 +/- 40%	-	31	31	0	0	yes	-	-	-	-	ccggggcggggggggcgggggggg	cucgccaccaucccccaccccaggg	cucgccaccaucccccaccccagggucuggcggagaagccccggggcggggggggcgggggggg	chr2:171160161..171160225:+
1	4	chr22_35464	3.1	43 +/- 40%	-	13	13	0	0	yes	-	-	-	-	ccggcggggggggcggggg	gccgcccccuccucugcaaggug	ccggcggggggggcggggggggccgcgagggugugcgcaggcgcagacccgggucccguccccgccgcccccuccucugcaaggug	chr22:38399174..38399260:+
1	4	chr1_1606	2.6	76 +/- 15%	-	5204	5204	0	0	yes	-	-	-	-	ccgggggggggggggcggggg	cuggacaccccccccaaccccaccc	cuggacaccccccccaaccccaccccuccacauuuccauuuacuuugugugcggggccgggggggggggggcggggg	chr1:10792321..10792398:-
1	4	chr19_33163	2.5	76 +/- 15%	-	5345	5345	0	0	yes	-	-	-	-	gcggggggggggggggggggg	gauccacucccuucccugggg	gauccacucccuucccuggggagccgcggggggggggggggggggg	chr19:1161879..1161925:+
1	4	chr17_31595	2.5	76 +/- 15%	-	98	98	0	0	yes	-	-	-	-	gagagggacggccgggggu	ucucaguagauccccugcc	ucucaguagauccccugccccugugccccaggggaggagagggacggccgggggu	chr17:73878006..73878061:+
1	4	chr20_34300	2.5	76 +/- 15%	-	1410	1410	0	0	yes	-	-	-	-	ccggggggggggggagggg	ccuccuaauguucauguggug	ccggggggggggggaggggaggcgggugaggacagcacgugacuuccccuccuaauguucauguggug	chr20:62068071..62068139:+
1	4	chr7_17843	2.5	76 +/- 15%	-	1428	1428	0	0	yes	-	-	-	-	ccggggggggggggggcgg	ggacucuccugagguguggcc	ccggggggggggggggcggccuugagaccaggaccaggguguggaggccagaugagcagggacucuccugagguguggcc	chr7:155515230..155515310:-
1	4	chr22_35538	2.2	76 +/- 15%	-	80	80	0	0	yes	-	-	-	-	cucgaucugagcucaggc	augagccaccaugcc	cucgaucugagcucaggcauuccacccaccucggccucccaaagugcugggauaaugggcaugagccaccaugcc	chr22:49860995..49861070:+
1	4	chr10_21642	2.1	76 +/- 15%	-	32	32	0	0	yes	-	-	-	-	gggcggggcggacuuuag	gaagugugcccaagcaaug	gggcggggcggacuuuagcaggaggauagaggggaauguccuuguuucauaaagcugaagugugcccaagcaaug	chr10:44310275..44310350:+
1	4	chr1_1704	2	76 +/- 15%	-	311	311	0	0	yes	-	-	-	-	gggggggggggggggggggg	cacaccuguaaucccagcacuuu	cacaccuguaaucccagcacuuugggaggccaagggggggggggggggggggg	chr1:24599819..24599872:-
1	4	chr14_27874	1.9	77 +/- 8%	-	2159	2159	0	0	yes	-	-	-	-	agagugggguuuugcaguccuuagc	uauggcugcauaauauuccaugaugu	agagugggguuuugcaguccuuagcugcaaaugaguccuuagcaagggacucauucuuuuuuauggcugcauaauauuccaugaugu	chr14:32485091..32485178:+
1	4	chr9_21235	1.9	77 +/- 8%	-	15	15	0	0	yes	-	-	-	-	ggacaaggggaaucugac	cagacacccaucuugucaccca	ggacaaggggaaucugacuccugccugucagggccucagacacccaucuugucaccca	chr9:124344972..124345030:-
1	4	chr14_28231	1.9	77 +/- 8%	-	139	139	0	0	yes	-	-	-	-	ugacuugauuuugauuucc	aagugaaggucauc	aagugaaggucaucaucuuucuagagaugugacuugauuuugauuucc	chr14:82644614..82644662:+
1	4	chr4_8664	1.9	77 +/- 8%	-	13	13	0	0	yes	-	-	-	-	agggaaugggcuuggcag	gccaagcucucccuuu	agggaaugggcuuggcaguguggccaagcucucccuuu	chr4:2516308..2516346:+
1	4	chr1_90	1.9	77 +/- 8%	-	16	16	0	0	yes	-	-	-	-	agggauugacagguggaaag	cucuacaucaagaggccaca	agggauugacagguggaaaggucuguccucuacaucaagaggccaca	chr1:7579049..7579096:+
1	4	chr15_29847	1.8	77 +/- 8%	-	17	17	0	0	yes	-	-	-	-	uguugaaaaggaagcagu	ugauuccugacuca	uguugaaaaggaagcagugcagccucaagguggggcucccagacucagaaguuccacugcugaggucugauuccugacuca	chr15:71456594..71456675:-
1	4	chr6_14631	1.8	77 +/- 8%	-	24	24	0	0	yes	-	-	-	-	agaguggccuuguugcuac	ggcggcuucugcuccgu	ggcggcuucugcuccguacguguccccugggagccacccuucagguggagcauagaggggcuguguguagaguggccuuguugcuac	chr6:157634899..157634986:+
1	4	chr1_387	1.8	77 +/- 8%	-	90	90	0	0	yes	-	-	-	-	aggcuggguguugaagug	cuugagccuggaagguggag	cuugagccuggaagguggagguugcagugacucgagaucgcgccacugcacuuaggcuggguguugaagug	chr1:57784309..57784380:+
1	4	chr1_2719	1.8	77 +/- 8%	-	14	14	0	0	yes	-	-	-	-	acacgugaaacccugucug	guuagcuggguguggug	acacgugaaacccugucuguacuaaaaauacaguuagcuggguguggug	chr1:203817903..203817952:-
1	4	chr1_1339	1.7	77 +/- 8%	-	41	41	0	0	yes	-	-	-	-	ggagagguggaugagugg	acuuaauccugcugcuag	acuuaauccugcugcuaggucagaugcacagcacacaugugucgaccuggagagguggaugagugg	chr1:222444781..222444847:+
1	4	chr1_1509	1.7	77 +/- 8%	-	2159	2159	0	0	yes	-	-	-	-	agagugggguuuugcaguccuuagc	ugagggcuuugaaggcucuuggucugu	agagugggguuuugcaguccuuagcuguugcagaaauuaaguauugcaacuuacugagggcuuugaaggcucuuggucugu	chr1:630698..630779:-
1	4	chr8_18211	1.7	77 +/- 8%	-	14	14	0	0	yes	-	-	-	-	agguggugcauggcugug	caacugugcuauacacaccuca	caacugugcuauacacaccucagguaacacagcuguguuauauacaccacagguggugcauggcugug	chr8:55589398..55589466:+
1	4	chr10_22668	1.6	77 +/- 8%	-	71	71	0	0	yes	-	-	-	-	aggaagguggggaugacgg	cccaccccacaugcugccuuu	cccaccccacaugcugccuuucaaggaagguggggaugacgg	chr10:70253345..70253387:-
1	4	chr13_26972	1.6	77 +/- 8%	-	11	11	0	0	yes	-	-	-	-	gaacccgcgagggggagcu	cuccagccugggugacag	gaacccgcgagggggagcuuccagugagucgagaucgugccacugcacuccagccugggugacag	chr13:107201495..107201560:+
1	4	chr9_20528	1.6	77 +/- 8%	-	24	24	0	0	yes	-	-	-	-	gaauuuuggacaauggaag	uucauugucuucuuccc	gaauuuuggacaauggaagaauuuucauugucuucuuccc	chr9:128907050..128907090:+
1	4	chr1_1857	1.5	77 +/- 8%	-	22	22	0	0	yes	-	-	-	-	aggggaugagcugugggg	aaucugcucauccuccuuu	aggggaugagcuguggggggucaaauaaucugcucauccuccuuu	chr1:46494813..46494858:-
1	4	chr5_12373	1.5	77 +/- 8%	-	12	12	0	0	yes	-	-	-	-	uugaauggagaguuugac	ggauccuccaucucagca	uugaauggagaguuugacaguuguggugacuccagaacccaggacaguggauccuccaucucagca	chr5:11879977..11880043:-
1	4	chr12_25381	1.5	77 +/- 8%	-	24	24	0	0	yes	-	-	-	-	cuagaggagccuguugugg	aggugguguucugcugug	aggugguguucugcugugaugagucagucacuagaggagccuguugugg	chr12:95622987..95623036:+
1	4	chr9_20792	1.5	77 +/- 8%	-	54	54	0	0	yes	-	-	-	-	agaauaggugggaggcuguu	cugcaucccuacuuuacuca	cugcaucccuacuuuacucacacugccacuagcagagagaauaggugggaggcuguu	chr9:34807335..34807392:-
1	4	chr4_10255	1.5	77 +/- 8%	-	24	24	0	0	yes	-	-	-	-	aggaagaguuuucuuuucuu	gaaauagauagcuaaugcccuug	aggaagaguuuucuuuucuuuugaugauuccaaaagaaauagauagcuaaugcccuug	chr4:52130441..52130499:-
1	4	chr18_32407	1.4	77 +/- 8%	-	14	14	0	0	yes	-	-	-	-	acacgugaaacccugucug	ggcaggcggaucacaagguc	ggcaggcggaucacaaggucaggagaucgagaccauccuggcuaacacgugaaacccugucug	chr18:45331459..45331522:+
1	4	chrX_36445	1.4	77 +/- 8%	-	22	22	0	0	yes	-	-	-	-	aggugggaggcuaugaaa	ucaggaagucuuguaccuca	ucaggaagucuuguaccucaucagaaccugggaggugggaggcuaugaaa	chrX:107933980..107934030:+
1	4	chr3_7850	1.4	77 +/- 8%	-	20	20	0	0	yes	-	-	-	-	aacuuggggaagugaaac	gucacuugucaguguucu	gucacuugucaguguucugcuucuaggcaauaggauaagaacuuggggaagugaaac	chr3:68959110..68959167:-
1	4	chr16_31008	1.4	77 +/- 8%	-	10	10	0	0	yes	-	-	-	-	aggcacugggugaccaggagc	uuuuggagucaggcaggccugg	uuuuggagucaggcaggccuggccagguuuaacuuuuaaccaacugccuaggcacugggugaccaggagc	chr16:79330822..79330892:-
1	4	chr7_16768	1.3	77 +/- 8%	-	358	341	2	15	yes	-	-	-	-	ugguccgaugguaguggguuauc	acugcuaaauuugacuggcu	ugguccgaugguaguggguuaucagaacuuauuaacauuagugucacuaaaguugguauacaaccccccacugcuaaauuugacuggcu	chr7:148963317..148963406:+
1	4	chr16_30404	1.3	77 +/- 8%	-	156	156	0	0	yes	-	-	-	-	ccaguuguuugggauugc	acuacaugcugggcaacauagu	ccaguuguuugggauugcagugagcuauaacugugccugugaauagucacuacacuacaugcugggcaacauagu	chr16:63214037..63214112:+
1	4	chr9_21130	1.3	77 +/- 8%	-	33	33	0	0	yes	-	-	-	-	agucaaaagggaaugagg	ucauguccuuuauug	ucauguccuuuauugguucugcauuaacugauaacagaaagugccucaugaaggagccaagucaaaagggaaugagg	chr9:108098115..108098192:-
1	4	chr5_12524	1.1	77 +/- 8%	-	47	47	0	0	yes	-	-	-	-	auucgugggccugguggc	agcuaugcuuauugaugu	agcuaugcuuauugaugucucagcagucauucgugggccugguggc	chr5:30930794..30930840:-
1	4	chr17_31110	1.1	77 +/- 8%	-	9	9	0	0	yes	-	-	-	-	agcgaggggggcccgggg	cgcgggccauuucgcaaa	agcgaggggggcccgggggcugacccccagcgacccgcgggccauuucgcaaa	chr17:2399871..2399924:+
1	4	chr19_33443	0.9	27 +/- 11%	-	104	104	0	0	yes	-	-	-	-	cugaaugucaaagugaagg	acgacuugugauuucugug	acgacuugugauuucugugcagggcacugaaugucaaagugaagg	chr19:43406200..43406245:+
1	4	chr6_15086	0.9	27 +/- 11%	-	79	79	0	0	yes	-	-	-	-	auggcuuucucaccaaag	cugcugagcaaaacaaau	cugcugagcaaaacaaaugcauggcuuucucaccaaag	chr6:56969182..56969220:-
1	4	chr7_16193	0.9	27 +/- 11%	-	655	655	0	0	yes	-	-	-	-	ccgagggggggggggggg	ccuguaaucccagcacuuuggga	ccuguaaucccagcacuuugggaggccgagggggggggggggg	chr7:55899403..55899446:+
1	4	chr4_9995	0.8	27 +/- 11%	-	10	10	0	0	yes	-	-	-	-	uagcagugagacugugggg	cucagugaugaaugcugcuagg	uagcagugagacuguggggaguccaugguaacugugcuggcugcugguuuccucagugaugaaugcugcuagg	chr4:13014474..13014547:-
1	4	chr10_22988	0.8	27 +/- 11%	-	17	17	0	0	yes	-	-	-	-	caaaagggaaugagguug	cccucccucccuucauuc	cccucccucccuucauucuuuccuuccagaauaauucaguccaaaagggaaugagguug	chr10:120723250..120723309:-
1	4	chr12_25994	0.7	27 +/- 11%	-	41	41	0	0	yes	-	-	-	-	ggagagguggaugagugg	auuacauucaucucuacug	auuacauucaucucuacugcuuuggagagguggaugagugg	chr12:68283757..68283798:-
1	4	chrM_38193	0.7	27 +/- 11%	-	2159	2159	0	0	yes	-	-	-	-	agagugggguuuugcaguccuuagc	ugagggcuuugaaggcucuuggucugu	agagugggguuuugcaguccuuagcuguuacagaaauuaaguauugcaacuuacugagggcuuugaaggcucuuggucugu	chrM:5528..5609:-
1	4	chr12_25087	0.7	27 +/- 11%	-	9	9	0	0	yes	-	-	-	-	aggugggagacugagaagg	cucuuggggccccagcuuc	cucuuggggccccagcuucaucccauggcugcccauggcucccaggcuaggugaguggguggaaggugggagacugagaagg	chr12:52153032..52153114:+
1	4	chr17_31233	0.6	27 +/- 11%	-	9	9	0	0	yes	-	-	-	-	gagagggagagaacgcgguc	ucguucuucucuccguauugg	ucguucuucucuccguauuggggagugagagggagagaacgcgguc	chr17:19062074..19062120:+
1	4	chr17_31770	0.6	27 +/- 11%	-	9	9	0	0	yes	-	-	-	-	gagagggagagaacgcgguc	ucguucuucucuccguauugg	ucguucuucucuccguauuggggagugagagggagagaacgcgguc	chr17:19112427..19112473:-
1	4	chr17_31237	0.6	27 +/- 11%	-	9	9	0	0	yes	-	-	-	-	gagagggagagaacgcgguc	ucguucuucucuccguauugg	ucguucuucucuccguauuggggagugagagggagagaacgcgguc	chr17:19188178..19188224:+
1	4	chr17_31768	0.6	27 +/- 11%	-	9	9	0	0	yes	-	-	-	-	gagagggagagaacgcgguc	ucguucuucucuccguauugg	ucguucuucucuccguauuggggagugagagggagagaacgcgguc	chr17:19063927..19063973:-
1	4	chr17_31772	0.6	27 +/- 11%	-	9	9	0	0	yes	-	-	-	-	gagagggagagaacgcgguc	ucguucuucucuccguauugg	ucguucuucucuccguauuggggagugagagggagagaacgcgguc	chr17:19190036..19190082:-
1	4	chr21_35199	0.5	27 +/- 11%	-	11	11	0	0	yes	-	-	-	-	guuugggugugcuggugaag	uuaccaagaggcauuuugaauuu	guuugggugugcuggugaagcucagcauucaaauuaauacuuagcugagauuuaccaagaggcauuuugaauuu	chr21:28951317..28951391:-
1	4	chr17_31771	0.5	27 +/- 11%	-	9	9	0	0	yes	-	-	-	-	gagagggagagaacgcgguc	gagugguuuuuccuucuuga	gagagggagagaacgcggucugagugguuuuuccuucuuga	chr17:19190015..19190056:-
1	4	chr12_25929	0.4	27 +/- 11%	-	10	10	0	0	yes	-	-	-	-	aagguuuccugggcaagg	uugcaagggaagcauuuu	aagguuuccugggcaaggaugugugugggccuuugcaagggaagcauuuu	chr12:57760494..57760544:-
1	4	chr6_14049	0.4	27 +/- 11%	-	153	153	0	0	yes	-	-	-	-	aagacgaaaagaacuuug	aagggcacucgcuugg	aagggcacucgcuugggggcagucggacaugcugaagauggcagaacagaaagacgaaaagaacuuug	chr6:71672787..71672855:+
1	4	chr12_GL877875v1_alt_38698	0.2	27 +/- 11%	-	9	9	0	0	yes	-	-	-	-	ugguugggaguuuggcug	gccucaaaacacgccaaucagg	ugguugggaguuuggcuggggauagaauuccagccucaaaacacgccaaucagg	chr12_GL877875v1_alt:153505..153559:+
1	4	chr12_24772	0.2	27 +/- 11%	-	9	9	0	0	yes	-	-	-	-	ugguugggaguuuggcug	gccucaaaacacgccaaucagg	ugguugggaguuuggcuggggauagaauuccagccucaaaacacgccaaucagg	chr12:159490..159544:+
1	4	chr10_22393	0.2	27 +/- 11%	-	8	8	0	0	yes	-	-	-	-	guugaaggugaaguucgg	gaacccuccaccuucagccu	guugaaggugaaguucgggcucucaggcagcugagccagcugcccuaacuucagaacccuccaccuucagccu	chr10:24451350..24451423:-
1	4	chr5_11219	0.2	27 +/- 11%	-	8	8	0	0	yes	-	-	-	-	ugugugggguuuccccau	ggccggggccaccaccggcaga	ggccggggccaccaccggcagaguuggcacacucuccccaggucugugugggguuuccccau	chr5:5568032..5568094:+
1	4	chr7_16199	0.1	27 +/- 11%	-	7	7	0	0	yes	-	-	-	-	agugugaauggcagggcu	cugugcccaggcugc	cugugcccaggcugcagguacacauuuaccaggugcgugcagugugaauggcagggcu	chr7:56892750..56892808:+
1	4	chr7_17208	0.1	27 +/- 11%	-	7	7	0	0	yes	-	-	-	-	agugugaauggcagggcu	cugugcccaggcugc	cugugcccaggcugcagguacacauuuaccaggugcgugcagugugaauggcagggcu	chr7:63684189..63684247:-
1	4	chr1_2541	0.1	27 +/- 11%	-	20	20	0	0	yes	-	-	-	-	ugucagaggugaaauucua	ggguuucauauauuugaccau	ugucagaggugaaauucuauaauggguuucauauauuugaccau	chr1:174538703..174538747:-
1	4	chrX_37434	0	27 +/- 11%	-	7	7	0	0	yes	-	-	-	-	aggaaaagaaaucaaaau	uuugaauuucuucccug	uuugaauuucuucccugguaguugguaucuucuuucucaaagaaaugaagauacuaacugccagaggaaaagaaaucaaaau	chrX:106324424..106324506:-
1	4	chr15_30048	0	27 +/- 11%	-	69	69	0	0	yes	-	-	-	-	cuuuuuccaaggaccccu	gccuuucugaaaguu	gccuuucugaaaguuuuuuuucuuuaauaaaaauuaccacuuuuuccaaggaccccu	chr15:101255354..101255411:-
1	4	chr20_34426	0	27 +/- 11%	-	13	13	0	0	yes	-	-	-	-	ucauuugauuuugauuuug	guuuugauuucaaaugaga	guuuugauuucaaaugagaugguaucucauuugauuuugauuuug	chr20:17139858..17139903:-
1	4	chr18_32423	0	27 +/- 11%	-	7	7	0	0	yes	-	-	-	-	gcagugagggaagcucuc	uggugcccauugccc	uggugcccauugccccgagcuugggcccaugcagaucaguggggucacucagggcagugagggaagcucuc	chr18:48011415..48011486:+
1	4	chr2_3240	0	27 +/- 11%	-	10	10	0	0	yes	-	-	-	-	aagcaagugaauugaaag	uucaguucugcucuu	aagcaagugaauugaaaggacauucaguucugcucuu	chr2:32847863..32847900:+
1	4	chr19_33472	0	27 +/- 11%	-	7	7	0	0	yes	-	-	-	-	ccgggggagggggcggggg	uccgcccucucaucccuuca	ccgggggagggggcgggggaaagccgcgcugaagacucgugggucauucaugccuucauccgcccucucaucccuuca	chr19:48182789..48182867:+
1	4	chr6_15589	0	27 +/- 11%	-	47	47	0	0	yes	-	-	-	-	agugagacagugggggau	cucucaggaacucacuau	agugagacagugggggauggguggaggugccacacacuuuuaaaugaccagaucucucaggaacucacuau	chr6:138826819..138826890:-
1	5	chr1_300	2.6	86 +/- 27%	-	914	914	0	0	yes	-	-	-	-	ccgggggggggggggcggg	ggacaccccccccaaccccaccc	ggacaccccccccaaccccaccccuccacauuuccauuuacuuugugugcggggccgggggggggggggcggg	chr1:10792323..10792396:-
1	5	chr16_5183	2.1	86 +/- 27%	-	14	14	0	0	yes	-	-	-	-	gaggggauuggagagagg	uucuguguucuuccuucu	uucuguguucuuccuucuggcagugacuuauuucuccucccaggaggggauuggagagagg	chr16:50381108..50381169:+
1	5	chr16_5184	1.9	82 +/- 16%	-	14	14	0	0	yes	-	-	-	-	gaggggauuggagagagg	ccucugucccccucaa	gaggggauuggagagaggagguuuugucaugcuucccucugucccccucaa	chr16:50381151..50381202:+
1	5	chr14_4782	1.9	82 +/- 16%	-	747	747	0	0	yes	-	-	-	-	agagugggguuuugcaguccuuagc	uauggcugcauaauauuccaugaugu	agagugggguuuugcaguccuuagcugcaaaugaguccuuagcaagggacucauucuuuuuuauggcugcauaauauuccaugaugu	chr14:32485091..32485178:+
1	5	chr1_271	1.7	82 +/- 16%	-	747	747	0	0	yes	-	-	-	-	agagugggguuuugcaguccuuagc	ugagggcuuugaaggcucuuggucugu	agagugggguuuugcaguccuuagcuguugcagaaauuaaguauugcaacuuacugagggcuuugaaggcucuuggucugu	chr1:630698..630779:-
1	5	chr1_343	1.5	82 +/- 16%	-	12	12	0	0	yes	-	-	-	-	aggggaugagcugugggg	aaucugcucauccuccuuu	aggggaugagcuguggggggucaaauaaucugcucauccuccuuu	chr1:46494813..46494858:-
1	5	chr6_2632	0.9	24 +/- 22%	-	13	13	0	0	yes	-	-	-	-	auggcuuucucaccaaag	cugcugagcaaaacaaau	cugcugagcaaaacaaaugcauggcuuucucaccaaag	chr6:56969182..56969220:-
1	5	chrM_6577	0.7	24 +/- 22%	-	747	747	0	0	yes	-	-	-	-	agagugggguuuugcaguccuuagc	ugagggcuuugaaggcucuuggucugu	agagugggguuuugcaguccuuagcuguuacagaaauuaaguauugcaacuuacugagggcuuugaaggcucuuggucugu	chrM:5528..5609:-
1	6	chr11_8675	6.1	51 +/- 50%	-	31	27	0	4	no	-	-	-	-	aguugaacagggcccugaagcgcgu	accgcccgucacccuccuca	aguugaacagggcccugaagcgcguacacaccgcccgucacccuccuca	chr11:10509357..10509406:-
1	6	chr22_12969	2.7	86 +/- 14%	-	28	28	0	0	yes	-	-	-	-	agagcgagaccccgucucuu	gagacggagugucacucuguca	agagcgagaccccgucucuuuuuuuuuuggagacggagugucacucuguca	chr22:39505171..39505222:-
1	6	chr1_630	2.6	86 +/- 14%	-	2491	2491	0	0	yes	-	-	-	-	ccgggggggggggggcgggg	uggacaccccccccaaccccaccc	uggacaccccccccaaccccaccccuccacauuuccauuuacuuugugugcggggccgggggggggggggcgggg	chr1:10792322..10792397:-
1	6	chr20_12368	2.5	86 +/- 14%	-	659	659	0	0	yes	-	-	-	-	ccggggggggggggaggg	cuccuaauguucauguggug	ccggggggggggggaggggaggcgggugaggacagcacgugacuuccccuccuaauguucauguggug	chr20:62068071..62068139:+
1	6	chr7_6377	2.5	86 +/- 14%	-	670	670	0	0	yes	-	-	-	-	ccggggggggggggggcg	gacucuccugagguguggcc	ccggggggggggggggcggccuugagaccaggaccaggguguggaggccagaugagcagggacucuccugagguguggcc	chr7:155515230..155515310:-
1	6	chr16_10772	2.4	86 +/- 14%	-	16	16	0	0	yes	-	-	-	-	gaggggcccggggcaaag	uugacccugagccagcugcc	gaggggcccggggcaaagaguugacccugagccagcugcc	chr16:10600678..10600718:+
1	6	chr7_6263	2.4	86 +/- 14%	-	41	36	5	0	yes	-	-	-	-	agagcgagacucugucuc	ggcagaagaauggccuga	ggcagaagaauggccugaacccgcgagggggagcuugcagugagccaagaucacgccacugcacuccagccugggugacagagcgagacucugucuc	chr7:115106869..115106966:-
1	6	chr1_658	2	86 +/- 14%	-	131	131	0	0	yes	-	-	-	-	gggggggggggggggggggg	cacaccuguaaucccagcacuuu	cacaccuguaaucccagcacuuugggaggccaagggggggggggggggggggg	chr1:24599819..24599872:-
1	6	chr14_9952	1.9	75 +/- 14%	-	945	945	0	0	yes	-	-	-	-	agagugggguuuugcaguccuuagc	uauggcugcauaauauuccaugaugu	agagugggguuuugcaguccuuagcugcaaaugaguccuuagcaagggacucauucuuuuuuauggcugcauaauauuccaugaugu	chr14:32485091..32485178:+
1	6	chr1_579	1.7	75 +/- 14%	-	945	945	0	0	yes	-	-	-	-	agagugggguuuugcaguccuuagc	ugagggcuuugaaggcucuuggucugu	agagugggguuuugcaguccuuagcuguugcagaaauuaaguauugcaacuuacugagggcuuugaaggcucuuggucugu	chr1:630698..630779:-
1	6	chr16_10833	1.2	75 +/- 14%	-	10	10	0	0	yes	-	-	-	-	gaggggauuggagagagg	uucuguguucuuccuucu	uucuguguucuuccuucuggcagugacuuauuucuccucccaggaggggauuggagagagg	chr16:50381108..50381169:+
1	6	chr7_6018	1.1	75 +/- 14%	-	27	21	3	3	yes	-	-	-	-	aguugguccgaguguuguggguu	cacaaccgcgcuugacuagcu	aguugguccgaguguuguggguuauuguuaaguugauuuaacauugucuccccccacaaccgcgcuugacuagcu	chr7:148941487..148941562:+
1	6	chr16_10834	1	75 +/- 14%	-	10	10	0	0	yes	-	-	-	-	gaggggauuggagagagg	ccucugucccccucaa	gaggggauuggagagaggagguuuugucaugcuucccucugucccccucaa	chr16:50381151..50381202:+
1	6	chr6_5394	0.9	29 +/- 17%	-	20	20	0	0	yes	-	-	-	-	auggcuuucucaccaaag	cugcugagcaaaacaaau	cugcugagcaaaacaaaugcauggcuuucucaccaaag	chr6:56969182..56969220:-
1	6	chrM_13879	0.7	29 +/- 17%	-	945	945	0	0	yes	-	-	-	-	agagugggguuuugcaguccuuagc	ugagggcuuugaaggcucuuggucugu	agagugggguuuugcaguccuuagcuguuacagaaauuaaguauugcaacuuacugagggcuuugaaggcucuuggucugu	chrM:5528..5609:-
1	6	chr3_2989	0.7	29 +/- 17%	-	11	11	0	0	yes	-	-	-	-	ugguuuccuuccuuuuuug	agagaugaaggcaga	ugguuuccuuccuuuuuuggcuacacaaugaaguggccugucucucuuaggggcauaccuguggcccagagaugaaggcaga	chr3:159740666..159740748:-
1	6	chr5_4607	0.6	29 +/- 17%	-	63	63	0	0	yes	-	-	-	-	aguuggaucuugggaguc	uuccugggaucuaauagc	aguuggaucuugggaguccucugagagucugaggggaaaugccucugaauucugcacaaaguaauauuuccugggaucuaauagc	chr5:97712644..97712729:-
1	6	chr7_5983	0.4	29 +/- 17%	-	13	12	0	1	yes	-	-	-	-	ccccugcuaaauuugacuggcua	ugguccaaugauaguggg	ugguccaaugauaguggguuaucagaacuuauuaacauuaguguaacuaaaguugguagauaauccccccugcuaaauuugacuggcua	chr7:138415482..138415571:+
1	6	chr20_12482	0.3	29 +/- 17%	-	15	15	0	0	yes	-	-	-	-	ggagaguuugauccuggcuc	guggggguggggguaggagg	guggggguggggguaggaggauggagaguuugauccuggcuc	chr20:37437055..37437097:-
1	7	chr1_266	2.6	34 +/- 48%	-	1316	1316	0	0	yes	-	-	-	-	ccgggggggggggggcgg	gacaccccccccaaccccaccc	gacaccccccccaaccccaccccuccacauuuccauuuacuuugugugcggggccgggggggggggggcgg	chr1:10792324..10792395:-
1	7	chr1_243	1.7	71 +/- 23%	-	1307	1307	0	0	yes	-	-	-	-	agagugggguuuugcaguccuuagc	ugagggcuuugaaggcucuuggucugu	agagugggguuuugcaguccuuagcuguugcagaaauuaaguauugcaacuuacugagggcuuugaaggcucuuggucugu	chr1:630698..630779:-
1	7	chr16_4669	1.5	71 +/- 23%	-	7540	7540	0	0	yes	-	-	-	-	agagcaagacuccgucuc	ggcggagcuugcagaga	ggcggagcuugcagagagccgagaucgugccacugcacuccaggcugggugacagagcaagacuccgucuc	chr16:8359762..8359833:+
1	7	chr5_2137	1.1	71 +/- 23%	-	187	187	0	0	yes	-	-	-	-	cuuggcugaaucagcugu	agauugauuugccauaag	cuuggcugaaucagcuguguggguauaaagauugauuugccauaag	chr5:149660096..149660142:-
1	7	chr7_2774	1.1	71 +/- 23%	-	27	23	0	4	yes	-	-	-	-	aguugguccgaguguuguggguu	acaaccgcgcuugacuagc	aguugguccgaguguuguggguuauuguuaaguugauuuaacauugucuccccccacaaccgcgcuugacuagc	chr7:148941487..148941561:+
1	7	chr12_3947	1	71 +/- 23%	-	10	9	1	0	yes	-	-	-	-	cugaacagagugagauccuguc	caggagaaucgcuugaacuugggaggc	caggagaaucgcuugaacuugggaggcggagguugcagugagcugagcucauaccacugcacuccagccugaacagagugagauccuguc	chr12:65464356..65464446:+
1	7	chr7_2627	0.9	26 +/- 21%	-	375	375	0	0	yes	-	-	-	-	ccgagggggggggggggg	ccuguaaucccagcacuuuggga	ccuguaaucccagcacuuugggaggccgagggggggggggggg	chr7:55899403..55899446:+
1	7	chrM_6009	0.7	26 +/- 21%	-	1309	1307	2	0	yes	-	-	-	-	agagugggguuuugcaguccuuagc	ugagggcuuugaaggcucuuggucugu	agagugggguuuugcaguccuuagcuguuacagaaauuaaguauugcaacuuacugagggcuuugaaggcucuuggucugu	chrM:5528..5609:-
1	7	chr1_12	0.3	26 +/- 21%	-	9	9	0	0	yes	-	-	-	-	acuucucccgccgccggg	aaaaggcgggagaagccc	acuucucccgccgccgggaaaaaaggcgggagaagccc	chr1:630898..630936:+
1	7	chrM_5958	0.3	26 +/- 21%	-	9	9	0	0	yes	-	-	-	-	acuucucccgccgccggg	aaaaggcgggagaagccc	acuucucccgccgccgggaaaaaaggcgggagaagccc	chrM:5728..5766:+
1	8	chr1_876	2.6	81 +/- 18%	-	4459	4459	0	0	yes	-	-	-	-	ccgggggggggggggcggggg	cuggacaccccccccaaccccaccc	cuggacaccccccccaaccccaccccuccacauuuccauuuacuuugugugcggggccgggggggggggggcggggg	chr1:10792321..10792398:-
1	8	chr19_18763	2.5	81 +/- 18%	-	5439	5439	0	0	yes	-	-	-	-	gcggggggggggggggggggg	gauccacucccuucccugggg	gauccacucccuucccuggggagccgcggggggggggggggggggg	chr19:1161879..1161925:+
1	8	chr7_10185	2.4	81 +/- 18%	-	832	830	2	0	yes	-	-	-	-	agagcgagacucugucuc	ggcagaagaauggccuga	ggcagaagaauggccugaacccgcgagggggagcuugcagugagccaagaucacgccacugcacuccagccugggugacagagcgagacucugucuc	chr7:115106869..115106966:-
1	8	chr10_12985	2.2	81 +/- 18%	-	822	820	2	0	yes	-	-	-	-	agagcgagacuccaucuc	ggugggagaauggcauga	ggugggagaauggcaugaacccgcgagggggagcuugcagugagccaagauugcaccacugcacuccagccugggugacagagcgagacuccaucuc	chr10:77048778..77048875:-
1	8	chr1_934	2	81 +/- 18%	-	1332	1332	0	0	yes	-	-	-	-	gggggggggggggggggg	cacaccuguaaucccagcac	cacaccuguaaucccagcacuuugggaggccaagggggggggggggggggggg	chr1:24599819..24599872:-
1	8	chr13_15240	1.9	77 +/- 13%	-	782	782	0	0	yes	-	-	-	-	agagcgaaacuccgucuc	ggcaggagaaucacuug	ggcaggagaaucacuugaaucugggggucagagguugcggugagccaagauugcaccacugcacucccgccugggcaacaagagcgaaacuccgucuc	chr13:25275763..25275861:+
1	8	chr14_15916	1.9	77 +/- 13%	-	1000	1000	0	0	yes	-	-	-	-	agagugggguuuugcaguccuuagc	uauggcugcauaauauuccaugaugu	agagugggguuuugcaguccuuagcugcaaaugaguccuuagcaagggacucauucuuuuuuauggcugcauaauauuccaugaugu	chr14:32485091..32485178:+
1	8	chr1_829	1.7	77 +/- 13%	-	1000	1000	0	0	yes	-	-	-	-	agagugggguuuugcaguccuuagc	ugagggcuuugaaggcucuuggucugu	agagugggguuuugcaguccuuagcuguugcagaaauuaaguauugcaacuuacugagggcuuugaaggcucuuggucugu	chr1:630698..630779:-
1	8	chr4_5347	1.7	77 +/- 13%	-	32	32	0	0	yes	-	-	-	-	ggggggggggggggcgggg	ccagcugaccacauccuccuu	ccagcugaccacauccuccuugaaauacuucacuuggccucugguauuuaaggggggggggggggcgggg	chr4:75512851..75512921:+
1	8	chr1_745	1.4	77 +/- 13%	-	11	11	0	0	yes	-	-	-	-	ggagagguggaugagugg	acuuaauccugcugcuag	acuuaauccugcugcuaggucagaugcacagcacacaugugucgaccuggagagguggaugagugg	chr1:222444781..222444847:+
1	8	chr7_9738	1.3	77 +/- 13%	-	473	430	8	35	yes	-	-	-	-	ugguccgaugguaguggguuauc	acugcuaaauuugacuggcu	ugguccgaugguaguggguuaucagaacuuauuaacauuagugucacuaaaguugguauacaaccccccacugcuaaauuugacuggcu	chr7:148963317..148963406:+
1	8	chr3_4223	1.2	77 +/- 13%	-	436	430	6	0	yes	-	-	-	-	ugguccgaugguaguggguuauc	ucucccacugcuauuugacuggu	ugguccgaugguaguggguuaucagaacuuacuaauaucagugucacuaaaguugguauacaaucucccacugcuauuugacuggu	chr3:157153550..157153636:+
1	8	chr20_19268	1.1	77 +/- 13%	-	18	18	0	0	yes	-	-	-	-	cuuugaagugagagguguc	caaguccuacuucugagaa	cuuugaagugagagguguccuuagaguggcucuugacaaguccuacuucugagaa	chr20:23000975..23001030:+
1	8	chr5_7391	0.9	27 +/- 14%	-	15	15	0	0	yes	-	-	-	-	cugaaaccguuugcuuac	gagcauaaugucagag	cugaaaccguuugcuuaccccuucuuauucagaaugaucaguaagaaaugggugagcauaaugucagag	chr5:31990036..31990105:-
1	8	chr6_8808	0.9	27 +/- 14%	-	15	15	0	0	yes	-	-	-	-	auggcuuucucaccaaag	cugcugagcaaaacaaau	cugcugagcaaaacaaaugcauggcuuucucaccaaag	chr6:56969182..56969220:-
1	8	chr3_4433	0.9	27 +/- 14%	-	12	12	0	0	yes	-	-	-	-	gaacugugaaaacagaga	ucugaccuugcagcau	gaacugugaaaacagagaaugaguaagaaaggagacccugguucucggagaaauucauucucugaccuugcagcau	chr3:12192148..12192224:-
1	8	chr2_1776	0.8	27 +/- 14%	-	10	10	0	0	yes	-	-	-	-	gaaucccuccuggcucacu	uggaggaaaagguaggguuuag	gaaucccuccuggcucacugcugaucagugggcccaccuggugcacagaugggauguggaggaaaagguaggguuuag	chr2:12923077..12923155:+
1	8	chrM_21681	0.7	27 +/- 14%	-	1000	1000	0	0	yes	-	-	-	-	agagugggguuuugcaguccuuagc	ugagggcuuugaaggcucuuggucugu	agagugggguuuugcaguccuuagcuguuacagaaauuaaguauugcaacuuacugagggcuuugaaggcucuuggucugu	chrM:5528..5609:-
1	8	chr7_9691	0.4	27 +/- 14%	-	50	49	1	0	yes	-	-	-	-	ccccugcuaaauuugacuggcua	gcugguccaaugauaguggguuau	gcugguccaaugauaguggguuaucagaacuuauuaacauuaguguaacuaaaguugguagauaauccccccugcuaaauuugacuggcua	chr7:138415480..138415571:+
1	8	chr11_13973	0.4	27 +/- 14%	-	9	9	0	0	yes	-	-	-	-	aggccgaggcuggaggaucgcc	cgaaacccagucucuacuaaa	aggccgaggcuggaggaucgccugaggucaggaguucgagaccagccuggccaacauggcgaaacccagucucuacuaaa	chr11:65721293..65721373:-
1	8	chr6_9099	0	27 +/- 14%	-	17	17	0	0	yes	-	-	-	-	agugagacagugggggau	cucucaggaacucacuau	agugagacagugggggauggguggaggugccacacacuuuuaaaugaccagaucucucaggaacucacuau	chr6:138826819..138826890:-
1	10	chr1_486	2.6	93 +/- 12%	-	1406	1406	0	0	yes	-	-	-	-	ccgggggggggggggcgg	gacaccccccccaaccccaccc	gacaccccccccaaccccaccccuccacauuuccauuuacuuugugugcggggccgggggggggggggcgg	chr1:10792324..10792395:-
1	10	chr22_11709	2.5	93 +/- 12%	-	456	456	0	0	yes	-	-	-	-	ccgggggggggggggcgg	gcggacucccugggg	ccgggggggggggggcgggaaacgcagacuccugggggcaugggaaaugcagacuccccgggggcaugggaaaaugcggacucccugggg	chr22:49648781..49648871:-
1	10	chr20_11174	2.3	93 +/- 12%	-	448	448	0	0	yes	-	-	-	-	ccgggggggggggggcgg	guucagcucauggaucccggcg	ccgggggggggggggcgggaguucagcucauggaucccggcg	chr20:50931248..50931290:+
1	10	chr5_3683	2.1	93 +/- 12%	-	80	80	0	0	yes	-	-	-	-	agagcgagacucugucuc	gcugagaucaugccacugc	gcugagaucaugccacugcacuucagccugggugacagagcgagacucugucuc	chr5:38818997..38819051:+
1	10	chr16_10015	2.1	93 +/- 12%	-	13	13	0	0	yes	-	-	-	-	gaggggauuggagagagg	uucuguguucuuccuucu	uucuguguucuuccuucuggcagugacuuauuucuccucccaggaggggauuggagagagg	chr16:50381108..50381169:+
1	10	chr1_520	2	93 +/- 12%	-	113	113	0	0	yes	-	-	-	-	gggggggggggggggggggg	cacaccuguaaucccagcacuuu	cacaccuguaaucccagcacuuugggaggccaagggggggggggggggggggg	chr1:24599819..24599872:-
1	10	chr14_9270	1.8	89 +/- 13%	-	315	315	0	0	yes	-	-	-	-	agagugggguuuugcaguccuuagc	uauggcugcauaauauuccaugaugu	agagugggguuuugcaguccuuagcugcaaaugaguccuuagcaagggacucauucuuuuuuauggcugcauaauauuccaugaugu	chr14:32485091..32485178:+
1	10	chr1_449	1.7	89 +/- 13%	-	315	315	0	0	yes	-	-	-	-	agagugggguuuugcaguccuuagc	ugagggcuuugaaggcucuuggucugu	agagugggguuuugcaguccuuagcuguugcagaaauuaaguauugcaacuuacugagggcuuugaaggcucuuggucugu	chr1:630698..630779:-
1	10	chrM_12501	0.7	55 +/- 20%	-	315	315	0	0	yes	-	-	-	-	agagugggguuuugcaguccuuagc	ugagggcuuugaaggcucuuggucugu	agagugggguuuugcaguccuuagcuguuacagaaauuaaguauugcaacuuacugagggcuuugaaggcucuuggucugu	chrM:5528..5609:-
1	10	chr5_4231	0.6	55 +/- 20%	-	20	20	0	0	yes	-	-	-	-	aguuggaucuugggaguc	uuccugggaucuaauagc	aguuggaucuugggaguccucugagagucugaggggaaaugccucugaauucugcacaaaguaauauuuccugggaucuaauagc	chr5:97712644..97712729:-
2	1	chr1_752	2.6	92 +/- 9%	-	2666	2666	0	0	yes	-	-	-	-	ccgggggggggggggcgggg	uggacaccccccccaaccccaccc	uggacaccccccccaaccccaccccuccacauuuccauuuacuuugugugcggggccgggggggggggggcgggg	chr1:10792322..10792397:-
2	1	chr22_17885	2.5	92 +/- 9%	-	727	727	0	0	yes	-	-	-	-	ccgggggggggggggcgg	gcggacucccugggg	ccgggggggggggggcgggaaacgcagacuccugggggcaugggaaaugcagacuccccgggggcaugggaaaaugcggacucccugggg	chr22:49648781..49648871:-
2	1	chr11_12319	2.5	92 +/- 9%	-	31	31	0	0	yes	-	-	-	-	agacaaagucaggugggg	ggaccuggggcuuugggggc	agacaaagucagguggggugcaggguggugagaccacugugugaggaccuggggcuuugggggc	chr11:70004108..70004172:-
2	1	chr12_12874	2.4	92 +/- 9%	-	159	158	1	0	yes	-	-	-	-	agagcgagacuccgucuc	ggcaggagaauggcaaacc	ggcaggagaauggcaaacccaggaggcggagcuugcagugagccgagaucgcgccacugcacuccagccugggcgauagagcgagacuccgucuc	chr12:110036654..110036749:+
2	1	chr7_8787	2.4	92 +/- 9%	-	26	20	6	0	yes	-	-	-	-	agagcgagacucugucuc	ggcagaagaauggccuga	ggcagaagaauggccugaacccgcgagggggagcuugcagugagccaagaucacgccacugcacuccagccugggugacagagcgagacucugucuc	chr7:115106869..115106966:-
2	1	chr7_8915	2.4	92 +/- 9%	-	714	714	0	0	yes	-	-	-	-	ccggggggggggggggcg	gacucuccugagguguggcc	ccggggggggggggggcggccuugagaccaggaccaggguguggaggccagaugagcagggacucuccugagguguggcc	chr7:155515230..155515310:-
2	1	chr11_12305	2.2	92 +/- 9%	-	11	11	0	0	yes	-	-	-	-	ggugaggugggugaguggc	cuuguccuuccccgcucc	ggugaggugggugaguggcccugggcuccauggacgguucgugccugacucugggccuuguccuuccccgcucc	chr11:64836313..64836387:-
2	1	chr17_15564	2.2	92 +/- 9%	-	24	24	0	0	yes	-	-	-	-	gauguggggacggaggag	cccccacaggccu	gauguggggacggaggaggggaaccagauguguuccccucccccacaggccu	chr17:4007057..4007109:+
2	1	chr16_15201	2.1	92 +/- 9%	-	13	13	0	0	yes	-	-	-	-	gaggggauuggagagagg	uucuguguucuuccuucu	uucuguguucuuccuucuggcagugacuuauuucuccucccaggaggggauuggagagagg	chr16:50381108..50381169:+
2	1	chr2_2436	2	92 +/- 9%	-	57	57	0	0	yes	-	-	-	-	acucuugguugguccugg	uggacuucuaggaguua	uggacuucuaggaguuagucagcaacuuggucugaccaacucuugguugguccugg	chr2:69966153..69966209:-
2	1	chr16_15202	1.9	84 +/- 8%	-	13	13	0	0	yes	-	-	-	-	gaggggauuggagagagg	ccucugucccccucaa	gaggggauuggagagaggagguuuugucaugcuucccucugucccccucaa	chr16:50381151..50381202:+
2	1	chr6_7249	1.8	84 +/- 8%	-	20	20	0	0	yes	-	-	-	-	agaguggccuuguugcuac	ggcggcuucugcuccgu	ggcggcuucugcuccguacguguccccugggagccacccuucagguggagcauagaggggcuguguguagaguggccuuguugcuac	chr6:157634899..157634986:+
2	1	chr1_725	1.7	84 +/- 8%	-	498	498	0	0	yes	-	-	-	-	agagugggguuuugcaguccuuagc	ugagggcuuugaaggcucuuggucugu	agagugggguuuugcaguccuuagcuguugcagaaauuaaguauugcaacuuacugagggcuuugaaggcucuuggucugu	chr1:630698..630779:-
2	1	chr1_647	1.7	84 +/- 8%	-	31	31	0	0	yes	-	-	-	-	ggagagguggaugagugg	acuuaauccugcugcuag	acuuaauccugcugcuaggucagaugcacagcacacaugugucgaccuggagagguggaugagugg	chr1:222444781..222444847:+
2	1	chr3_4252	1.7	84 +/- 8%	-	11	11	0	0	yes	-	-	-	-	cuuugaggccugggaugcc	acucccagugcccuccgagcg	acucccagugcccuccgagcgaggugguaacagccaagcugcagcuagcuccuggcuuuguagcuuugcuuugaggccugggaugcc	chr3:194281415..194281502:-
2	1	chr22_17769	1.6	84 +/- 8%	-	23	23	0	0	yes	-	-	-	-	ggacuugaugugaacauc	uaaucacaucuacaaagucccc	uaaucacaucuacaaagucccccucuugccaugugaagucacagguuccugggacuugaugugaacauc	chr22:44078591..44078660:+
2	1	chr1_851	1.5	84 +/- 8%	-	17	17	0	0	yes	-	-	-	-	aggggaugagcugugggg	aaucugcucauccuccuuu	aggggaugagcuguggggggucaaauaaucugcucauccuccuuu	chr1:46494813..46494858:-
2	1	chr11_12467	1.4	84 +/- 8%	-	47	47	0	0	yes	-	-	-	-	aggaucuagaaucacagg	uguggucuuguccuug	aggaucuagaaucacaggcuuggccaggccaucagcucuugcuugacauuuucaugggccgcugaggccccuguggucuuguccuug	chr11:117669906..117669993:-
2	1	chr16_15244	1.3	84 +/- 8%	-	106	106	0	0	yes	-	-	-	-	ccaguuguuugggauugc	acuacaugcugggcaacauagu	ccaguuguuugggauugcagugagcuauaacugugccugugaauagucacuacacuacaugcugggcaacauagu	chr16:63214037..63214112:+
2	1	chr5_6186	1.1	84 +/- 8%	-	25	25	0	0	yes	-	-	-	-	auucgugggccugguggc	agcuaugcuuauugaugu	agcuaugcuuauugaugucucagcagucauucgugggccugguggc	chr5:30930794..30930840:-
2	1	chr6_7510	0.9	32 +/- 14%	-	13	13	0	0	yes	-	-	-	-	auggcuuucucaccaaag	cugcugagcaaaacaaau	cugcugagcaaaacaaaugcauggcuuucucaccaaag	chr6:56969182..56969220:-
2	1	chr10_11570	0.8	32 +/- 14%	-	33	33	0	0	yes	-	-	-	-	caaaagggaaugagguug	cccucccucccuucauuc	cccucccucccuucauucuuuccuuccagaauaauucaguccaaaagggaaugagguug	chr10:120723250..120723309:-
2	1	chr9_10304	0.7	32 +/- 14%	-	10	10	0	0	yes	-	-	-	-	gaauuuuggacaauggaa	ucauugucuucuuccc	gaauuuuggacaauggaagaauuuucauugucuucuuccc	chr9:128907050..128907090:+
2	1	chr19_16717	0.7	32 +/- 14%	-	64	64	0	0	yes	-	-	-	-	ugaaugucaaagugaagg	acgacuugugauuucugu	acgacuugugauuucugugcagggcacugaaugucaaagugaagg	chr19:43406200..43406245:+
2	1	chr12_13126	0.7	32 +/- 14%	-	31	31	0	0	yes	-	-	-	-	ggagagguggaugagugg	auuacauucaucucuacug	auuacauucaucucuacugcuuuggagagguggaugagugg	chr12:68283757..68283798:-
2	1	chrM_19107	0.7	32 +/- 14%	-	498	498	0	0	yes	-	-	-	-	agagugggguuuugcaguccuuagc	ugagggcuuugaaggcucuuggucugu	agagugggguuuugcaguccuuagcuguuacagaaauuaaguauugcaacuuacugagggcuuugaaggcucuuggucugu	chrM:5528..5609:-
2	1	chr14_14369	0.5	32 +/- 14%	rRNA	9	9	0	0	yes	-	-	-	-	agagggagcaugagaaaggg	uuuuuuuuguuuuuuuuuu	agagggagcaugagaaagggcaagucugagcaggcauggccuucaggggucagcucugacuugguuuuuuuuuguuuuuuuuuu	chr14:38877336..38877420:-
2	1	chr9_10606	0.4	32 +/- 14%	-	10	10	0	0	yes	-	-	-	-	agucaaaagggaaugagg	ucauguccuuuauug	ucauguccuuuauugguucugcauuaacugauaacagaaagugccucaugaaggagccaagucaaaagggaaugagg	chr9:108098115..108098192:-
2	1	chr6_6975	0.4	32 +/- 14%	-	22	22	0	0	yes	-	-	-	-	gaaagacgaaaagaacuuug	aagggcacucgcuugggg	aagggcacucgcuugggggcagucggacaugcugaagauggcagaacagaaagacgaaaagaacuuug	chr6:71672787..71672855:+
2	1	chr16_15311	0.3	32 +/- 14%	-	8	8	0	0	yes	-	-	-	-	gaggggcccggggccggg	uggaacccggcucgcca	uggaacccggcucgccagccugcuggaggagggaggggcccggggccggg	chr16:85416262..85416312:+
2	1	chr9_10630	0.2	32 +/- 14%	-	9	9	0	0	yes	-	-	-	-	ucucuguaaaaggagggg	ccuccuuuaugcugcugaac	ccuccuuuaugcugcugaaccuaauuucccuucucuguaaaaggagggg	chr9:116183387..116183436:-
2	1	chr6_7357	0	32 +/- 14%	-	224	224	0	0	yes	-	-	-	-	auggagggggcaucgcuc	gcuuuacucucuuuauau	auggagggggcaucgcuccauuauaaggagcuuuacucucuuuauau	chr6:21126266..21126313:-
2	2	chr1_154	3	36 +/- 48%	-	166	166	0	0	yes	-	-	-	-	gggggggggggggggggg	gcccgucgcuccgccccgu	ggggggggggggggggggcggggcggauucagggcgugccugucucugauuggcugugccgcccgucgcuccgccccgu	chr1:26993577..26993656:+
2	2	chr1_1042	2.6	88 +/- 9%	-	1047	1047	0	0	yes	-	-	-	-	ccgggggggggggggcggggggg	aacuggacaccccccccaaccccaccc	aacuggacaccccccccaaccccaccccuccacauuuccauuuacuuugugugcggggccgggggggggggggcggggggg	chr1:10792319..10792400:-
2	2	chr11_15199	2.6	88 +/- 9%	-	12	12	0	0	yes	-	-	-	-	ggauuggcucugagggcu	cccuuggaguggacaccac	cccuuggaguggacaccaccaugcccugugacuccuggggccacacagguggguggcagugcuguggauuggcucugagggcu	chr11:68716547..68716630:+
2	2	chr14_18496	2.4	88 +/- 9%	-	35	35	0	0	yes	-	-	-	-	gaguuuggcugggguggc	ggccaaccaguggaacgaca	ggccaaccaguggaacgacacagaguuuggcugggguggc	chr14:39030342..39030382:-
2	2	chr22_23202	2.2	88 +/- 9%	-	85	85	0	0	yes	-	-	-	-	cucgaucugagcucaggc	augagccaccaugcc	cucgaucugagcucaggcauuccacccaccucggccucccaaagugcugggauaaugggcaugagccaccaugcc	chr22:49860995..49861070:+
2	2	chr9_13796	2.2	88 +/- 9%	-	20	20	0	0	yes	-	-	-	-	augccgaccagggauugg	accugggacuggcaggc	accugggacuggcaggccccagagcccuugugugggggaagggggaggaugccgaccagggauugg	chr9:135552378..135552444:-
2	2	chr3_5696	2.1	88 +/- 9%	-	22	22	0	0	yes	-	-	-	-	cuuugaggccugggaugcc	acucccagugcccuccgagcg	acucccagugcccuccgagcgaggugguaacagccaagcugcagcuagcuccuggcuuuguagcuuugcuuugaggccugggaugcc	chr3:194281415..194281502:-
2	2	chr2_4042	2.1	88 +/- 9%	-	12	12	0	0	yes	-	-	-	-	ggaggggugcccgagugc	ggcugggcaccccucggg	ggcugggcaccccucgggaggggaggggugcccgagugc	chr2:236012265..236012304:-
2	2	chr1_1090	2	88 +/- 9%	-	388	388	0	0	yes	-	-	-	-	gggggggggggggggggggg	cacaccuguaaucccagcacuuu	cacaccuguaaucccagcacuuugggaggccaagggggggggggggggggggg	chr1:24599819..24599872:-
2	2	chr17_20622	2	88 +/- 9%	-	18	18	0	0	yes	-	-	-	-	gagagggagagaacgcggu	cguucuucucuccguauugg	cguucuucucuccguauuggggagugagagggagagaacgcggu	chr17:19190037..19190081:-
2	2	chr2_3117	2	88 +/- 9%	-	70	70	0	0	yes	-	-	-	-	aagcagggucgggccugguu	cgguggcucaagccuguaauc	aagcagggucgggccugguuaacacuuggaugggagaccaccugggaauaccaggugcuguaggccaggcacgguggcucaagccuguaauc	chr2:11561634..11561726:-
2	2	chr17_20225	2	88 +/- 9%	-	18	18	0	0	yes	-	-	-	-	gagagggagagaacgcggu	cguucuucucuccguauugg	cguucuucucuccguauuggggagugagagggagagaacgcggu	chr17:19188179..19188223:+
2	2	chr22_23104	2	88 +/- 9%	-	24	24	0	0	yes	-	-	-	-	gaggggcccggggcagaau	uuggcuguguccccaccc	gaggggcccggggcagaaugauaugguuuggcuguguccccaccc	chr22:34443310..34443355:+
2	2	chr17_20618	2	88 +/- 9%	-	18	18	0	0	yes	-	-	-	-	gagagggagagaacgcggu	cguucuucucuccguauugg	cguucuucucuccguauuggggagugagagggagagaacgcggu	chr17:19063928..19063972:-
2	2	chr17_20223	2	88 +/- 9%	-	18	18	0	0	yes	-	-	-	-	gagagggagagaacgcggu	cguucuucucuccguauugg	cguucuucucuccguauuggggagugagagggagagaacgcggu	chr17:19062075..19062119:+
2	2	chr17_20620	2	88 +/- 9%	-	18	18	0	0	yes	-	-	-	-	gagagggagagaacgcggu	cguucuucucuccguauugg	cguucuucucuccguauuggggagugagagggagagaacgcggu	chr17:19112428..19112472:-
2	2	chr14_18074	1.9	74 +/- 9%	-	694	694	0	0	yes	-	-	-	-	agagugggguuuugcaguccuuagc	uauggcugcauaauauuccaugaugu	agagugggguuuugcaguccuuagcugcaaaugaguccuuagcaagggacucauucuuuuuuauggcugcauaauauuccaugaugu	chr14:32485091..32485178:+
2	2	chr18_21367	1.9	74 +/- 9%	-	14	14	0	0	yes	-	-	-	-	aaggugggggacugcuug	agcaagaccccaucucuauga	aaggugggggacugcuugagcccaggaguuugagacaagccugggcaacacagcaagaccccaucucuauga	chr18:23080644..23080716:-
2	2	chr1_1789	1.8	74 +/- 9%	-	14	14	0	0	yes	-	-	-	-	acacgugaaacccugucug	guuagcuggguguggug	acacgugaaacccugucuguacuaaaaauacaguuagcuggguguggug	chr1:203817903..203817952:-
2	2	chr6_9043	1.8	74 +/- 9%	-	18	16	2	0	yes	-	-	-	-	aaggucguggguucgaucccc	gggaagagacccaaaauguugg	gggaagagacccaaaauguuggcugguuaguucaguugguuagagcguggugcuaauaacgccaaggucguggguucgaucccc	chr6:27273939..27274023:+
2	2	chr11_15091	1.7	74 +/- 9%	-	13	13	0	0	yes	-	-	-	-	aagggaggagugccuaagu	uuaggcucuccacuaaaac	uuaggcucuccacuaaaacucugcugauaccaccccagcaaagaaagggaggagugccuaagu	chr11:37308731..37308794:+
2	2	chr2_2058	1.7	74 +/- 9%	-	22	22	0	0	yes	-	-	-	-	gaaucccuccuggcucacu	uggaggaaaagguaggguuuag	gaaucccuccuggcucacugcugaucagugggcccaccuggugcacagaugggauguggaggaaaagguaggguuuag	chr2:12923077..12923155:+
2	2	chr4_6541	1.7	74 +/- 9%	-	14	14	0	0	yes	-	-	-	-	agcagugagacugugggg	cucagugaugaaugcugcuag	agcagugagacuguggggaguccaugguaacugugcuggcugcugguuuccucagugaugaaugcugcuag	chr4:13014475..13014546:-
2	2	chr2_3659	1.7	74 +/- 9%	-	24	24	0	0	yes	-	-	-	-	gaggggcccggggcagaau	uagguuuugugcccccaccc	gaggggcccggggcagaaugauaugguuagguuuugugcccccaccc	chr2:138461216..138461263:-
2	2	chr1_971	1.7	74 +/- 9%	-	694	694	0	0	yes	-	-	-	-	agagugggguuuugcaguccuuagc	ugagggcuuugaaggcucuuggucugu	agagugggguuuugcaguccuuagcuguugcagaaauuaaguauugcaacuuacugagggcuuugaaggcucuuggucugu	chr1:630698..630779:-
2	2	chr1_857	1.7	74 +/- 9%	-	33	33	0	0	yes	-	-	-	-	ggagagguggaugagugg	acuuaauccugcugcuag	acuuaauccugcugcuaggucagaugcacagcacacaugugucgaccuggagagguggaugagugg	chr1:222444781..222444847:+
2	2	chr10_14688	1.6	74 +/- 9%	-	80	80	0	0	yes	-	-	-	-	aggaagguggggaugacgg	cccaccccacaugcugccuuu	cccaccccacaugcugccuuucaaggaagguggggaugacgg	chr10:70253345..70253387:-
2	2	chr9_13246	1.6	74 +/- 9%	-	12	12	0	0	yes	-	-	-	-	gaauuuuggacaauggaag	uucauugucuucuuccc	gaauuuuggacaauggaagaauuuucauugucuucuuccc	chr9:128907050..128907090:+
2	2	chr4_6396	1.6	74 +/- 9%	-	24	24	0	0	yes	-	-	-	-	gaggggcccggggcagaau	uuggcuguguccccaccca	gaggggcccggggcagaaugauaugguuuggcuguguccccaccca	chr4:168049701..168049747:+
2	2	chr2_3156	1.6	74 +/- 9%	-	81	81	0	0	yes	-	-	-	-	aggucagguguggaagag	cuugagcccugaggccu	cuugagcccugaggccuuagaggcaggucagguguggaagag	chr2:19812889..19812931:-
2	2	chr9_13674	1.5	74 +/- 9%	-	13	13	0	0	yes	-	-	-	-	aauugcugaaagggaagg	uuaccauggcagcagggag	uuaccauggcagcagggagacagugguggggggugggggacaagucagcaaauugcugaaagggaagg	chr9:113593858..113593926:-
2	2	chr4_6717	1.5	74 +/- 9%	-	29	29	0	0	yes	-	-	-	-	aggaagaguuuucuuuuc	aauagauagcuaaugcccuug	aggaagaguuuucuuuucuuuugaugauuccaaaagaaauagauagcuaaugcccuug	chr4:52130441..52130499:-
2	2	chr18_21097	1.4	74 +/- 9%	-	14	14	0	0	yes	-	-	-	-	acacgugaaacccugucug	ggcaggcggaucacaagguc	ggcaggcggaucacaaggucaggagaucgagaccauccuggcuaacacgugaaacccugucug	chr18:45331459..45331522:+
2	2	chrX_23817	1.4	74 +/- 9%	-	17	17	0	0	yes	-	-	-	-	aggugggaggcuaugaaaa	uucaggaagucuuguaccuca	uucaggaagucuuguaccucaucagaaccugggaggugggaggcuaugaaaa	chrX:107933979..107934031:+
2	2	chr12_16871	1.3	74 +/- 9%	-	12	12	0	0	yes	-	-	-	-	aagguuuccugggcaagg	uugcaagggaagcauuuu	aagguuuccugggcaaggaugugugugggccuuugcaagggaagcauuuu	chr12:57760494..57760544:-
2	2	chr5_8232	1.1	74 +/- 9%	-	44	44	0	0	yes	-	-	-	-	auucgugggccugguggc	agcuaugcuuauugaugu	agcuaugcuuauugaugucucagcagucauucgugggccugguggc	chr5:30930794..30930840:-
2	2	chr2_3568	0.9	20 +/- 12%	-	11	11	0	0	yes	-	-	-	-	aaagggaggaaaagaaauc	ucucuccauuccuccgagaca	aaagggaggaaaagaaaucgaagucucuccauuccuccgagaca	chr2:120798117..120798161:-
2	2	chr6_9922	0.9	20 +/- 12%	-	82	82	0	0	yes	-	-	-	-	auggcuuucucaccaaag	cugcugagcaaaacaaau	cugcugagcaaaacaaaugcauggcuuucucaccaaag	chr6:56969182..56969220:-
2	2	chr12_16904	0.7	20 +/- 12%	-	34	34	0	0	yes	-	-	-	-	ggagagguggaugagugg	auuacauucaucucuacug	auuacauucaucucuacugcuuuggagagguggaugagugg	chr12:68283757..68283798:-
2	2	chr22_23128	0.7	20 +/- 12%	-	7	7	0	0	yes	-	-	-	-	ccggcggggggggcggggg	gccgcccccuccucugcaaggug	ccggcggggggggcggggggggccgcgagggugugcgcaggcgcagacccgggucccguccccgccgcccccuccucugcaaggug	chr22:38399174..38399260:+
2	2	chr20_22578	0.7	20 +/- 12%	-	22	22	0	0	yes	-	-	-	-	ggagaggagaagugauug	auaugugauuuugauucucc	auaugugauuuugauucuccagcugagaacaggagaagccuggggagaggagaagugauug	chr20:46594023..46594084:-
2	2	chrM_24921	0.7	20 +/- 12%	-	694	694	0	0	yes	-	-	-	-	agagugggguuuugcaguccuuagc	ugagggcuuugaaggcucuuggucugu	agagugggguuuugcaguccuuagcuguuacagaaauuaaguauugcaacuuacugagggcuuugaaggcucuuggucugu	chrM:5528..5609:-
2	2	chr5_8235	0.6	20 +/- 12%	-	11	11	0	0	yes	-	-	-	-	cugaaaccguuugcuuac	gagcauaaugucagag	cugaaaccguuugcuuaccccuucuuauucagaaugaucaguaagaaaugggugagcauaaugucagag	chr5:31990036..31990105:-
2	2	chr10_14693	0.5	20 +/- 12%	-	8	8	0	0	yes	-	-	-	-	cuuugaggccugggaugcu	cacauccuaggcuggauucagcc	cuuugaggccugggaugcuggguaggugggacugcccccagcucccugcacauccuaggcuggauucagcc	chr10:71710514..71710585:-
2	2	chr6_9219	0.4	20 +/- 12%	-	16	16	0	0	yes	-	-	-	-	aaagacgaaaagaacuuug	aagggcacucgcuuggg	aagggcacucgcuugggggcagucggacaugcugaagauggcagaacagaaagacgaaaagaacuuug	chr6:71672787..71672855:+
2	2	chr2_3797	0.3	20 +/- 12%	-	8	8	0	0	yes	-	-	-	-	ggaagcugggggugccug	gaaagccucuagaugaauc	ggaagcugggggugccugauguuuucggaaagccucuagaugaauc	chr2:173256119..173256165:-
2	2	chr1_1679	0.1	20 +/- 12%	-	15	15	0	0	yes	-	-	-	-	ugucagaggugaaauucua	ggguuucauauauuugaccau	ugucagaggugaaauucuauaauggguuucauauauuugaccau	chr1:174538703..174538747:-
2	2	chr12_16571	0.1	20 +/- 12%	-	7	7	0	0	yes	-	-	-	-	uggggcgucgccaagugg	augagggagaccccagg	augagggagaccccaggucuggccgcugccccaucauacuccagggccuggccuggggcgucgccaagugg	chr12:125285729..125285800:+
2	2	chr12_16270	0.1	20 +/- 12%	-	14	14	0	0	yes	-	-	-	-	auucucauaguccuagcu	ccuggcaaauuugugggugc	auucucauaguccuagcuuuauaggaacaacugcccaguggauugccuggucaguguuugaaagccuggcaaauuugugggugc	chr12:48022706..48022790:+
2	2	chr6_10239	0	20 +/- 12%	-	23	23	0	0	yes	-	-	-	-	agugagacagugggggau	cucucaggaacucacuau	agugagacagugggggauggguggaggugccacacacuuuuaaaugaccagaucucucaggaacucacuau	chr6:138826819..138826890:-
2	2	chr10_14880	0	20 +/- 12%	-	10	10	0	0	yes	-	-	-	-	caaaagggaaugagguug	cccucccucccuucauuc	cccucccucccuucauucuuuccuuccagaauaauucaguccaaaagggaaugagguug	chr10:120723250..120723309:-
2	2	chr17_20542	0	20 +/- 12%	-	28	28	0	0	yes	-	-	-	-	aggugggaggcuuugagc	ugaguggguguauccaugaua	ugaguggguguauccaugauaacaguaauuagggaggugggaggcuuugagc	chr17:2716840..2716892:-
2	3	chr2_5674	51.9	73 +/- 45%	-	108	99	0	9	no	-	-	-	-	aacgaacgagacucuggcaugcc	aguugcuggagugauuugucuggc	aguugcuggagugauuugucuggcuaauuccaauaacgaacgagacucuggcaugcc	chr2:132254807..132254864:-
2	3	chr2_6255	2.7	90 +/- 11%	-	67	67	0	0	yes	-	-	-	-	auggaagggccaucccuu	gggaugccguccugag	auggaagggccaucccuugccuaggucagggacuuacugggugagguaggggaugccguccugag	chr2:218341598..218341663:-
2	3	chr1_1678	2.6	90 +/- 11%	-	2156	2156	0	0	yes	-	-	-	-	ccgggggggggggggcgggg	uggacaccccccccaaccccaccc	uggacaccccccccaaccccaccccuccacauuuccauuuacuuugugugcggggccgggggggggggggcgggg	chr1:10792322..10792397:-
2	3	chr7_18187	2.5	90 +/- 11%	-	451	451	0	0	yes	-	-	-	-	ccggggggggggggggcgg	ggacucuccugagguguggcc	ccggggggggggggggcggccuugagaccaggaccaggguguggaggccagaugagcagggacucuccugagguguggcc	chr7:155515230..155515310:-
2	3	chr11_23174	2.4	90 +/- 11%	-	18	18	0	0	yes	-	-	-	-	agagugagacucugucuc	gacagagucucacuuugu	agagugagacucugucucccccaauaaauaaauauauaaacacuuuuugcuuugcaucuuuguuuuuuggggguuuuuuugagacagagucucacuuugu	chr11:9371705..9371805:+
2	3	chr22_35036	2.1	90 +/- 11%	-	26	26	0	0	yes	-	-	-	-	cucgaucugagcucaggc	augagccaccaugcc	cucgaucugagcucaggcauuccacccaccucggccucccaaagugcugggauaaugggcaugagccaccaugcc	chr22:49860995..49861070:+
2	3	chr3_8970	2.1	90 +/- 11%	-	24	24	0	0	yes	-	-	-	-	cuuugaggccugggaugcc	acucccagugcccuccgagcg	acucccagugcccuccgagcgaggugguaacagccaagcugcagcuagcuccuggcuuuguagcuuugcuuugaggccugggaugcc	chr3:194281415..194281502:-
2	3	chr16_30215	2.1	90 +/- 11%	-	12	12	0	0	yes	-	-	-	-	gaggggauuggagagagg	uucuguguucuuccuucu	uucuguguucuuccuucuggcagugacuuauuucuccucccaggaggggauuggagagagg	chr16:50381108..50381169:+
2	3	chr14_27936	1.9	87 +/- 9%	-	752	752	0	0	yes	-	-	-	-	agagugggguuuugcaguccuuagc	uauggcugcauaauauuccaugaugu	agagugggguuuugcaguccuuagcugcaaaugaguccuuagcaagggacucauucuuuuuuauggcugcauaauauuccaugaugu	chr14:32485091..32485178:+
2	3	chr1_2519	1.8	87 +/- 9%	-	11	11	0	0	yes	-	-	-	-	ugaaaccccaucucuacu	ugaggugggcggaucaca	ugaggugggcggaucacaaggucaggaguuugagaccagccugaccaacaaggugaaaccccaucucuacu	chr1:156759661..156759732:-
2	3	chr2_3278	1.7	87 +/- 9%	-	25	25	0	0	yes	-	-	-	-	gaaucccuccuggcucacu	uggaggaaaagguaggguuuag	gaaucccuccuggcucacugcugaucagugggcccaccuggugcacagaugggauguggaggaaaagguaggguuuag	chr2:12923077..12923155:+
2	3	chr1_1601	1.7	87 +/- 9%	-	752	752	0	0	yes	-	-	-	-	agagugggguuuugcaguccuuagc	ugagggcuuugaaggcucuuggucugu	agagugggguuuugcaguccuuagcuguugcagaaauuaaguauugcaacuuacugagggcuuugaaggcucuuggucugu	chr1:630698..630779:-
2	3	chr1_854	1.5	87 +/- 9%	rRNA	16	16	0	0	yes	-	-	-	-	aagcuucggggagcuucc	aagcauccuguuug	aagcuucggggagcuucccuggguggcaauauuuugcauauugcuaccugaggacaacggaagcauccuguuug	chr1:113729882..113729956:+
2	3	chr11_24605	1.4	87 +/- 9%	-	57	57	0	0	yes	-	-	-	-	aggaucuagaaucacagg	uguggucuuguccuug	aggaucuagaaucacaggcuuggccaggccaucagcucuugcuugacauuuucaugggccgcugaggccccuguggucuuguccuug	chr11:117669906..117669993:-
2	3	chr2_3881	1.3	87 +/- 9%	rRNA	11	11	0	0	yes	-	-	-	-	cugagagacugcuaccac	gguggcgggggggg	gguggcgggggggggagguccucugagagacugcuaccac	chr2:103354291..103354331:+
2	3	chr9_20172	1.1	87 +/- 9%	-	27	27	0	0	yes	-	-	-	-	agaaagaguccuuuuuac	gaaaagcugacucuccac	agaaagaguccuuuuuaccuaugaagaaaauucugcaaagggacagaauucuuuauagaaaagaaaagcugacucuccac	chr9:21253068..21253148:+
2	3	chr5_13036	1.1	87 +/- 9%	-	23	23	0	0	yes	-	-	-	-	auucgugggccugguggc	agcuaugcuuauugaugu	agcuaugcuuauugaugucucagcagucauucgugggccugguggc	chr5:30930794..30930840:-
2	3	chr5_13051	0.9	44 +/- 15%	-	29	29	0	0	yes	-	-	-	-	cugaaaccguuugcuuac	gagcauaaugucagag	cugaaaccguuugcuuaccccuucuuauucagaaugaucaguaagaaaugggugagcauaaugucagag	chr5:31990036..31990105:-
2	3	chr12_25035	0.7	44 +/- 15%	-	9	9	0	0	yes	-	-	-	-	aggugggagacugagaag	ucuuggggccccagcuuc	ucuuggggccccagcuucaucccauggcugcccauggcucccaggcuaggugaguggguggaaggugggagacugagaag	chr12:52153033..52153113:+
2	3	chrX_35404	0.7	44 +/- 15%	-	9	9	0	0	yes	-	-	-	-	auuguuugggaauucauuug	aaucaucaggaaacaguug	auuguuugggaauucauuuguuggguuuauuggauccgaggauccucagauccaauaaacccaacaaaucaucaggaaacaguug	chrX:12817052..12817137:+
2	3	chr10_22765	0.7	44 +/- 15%	-	9	9	0	0	yes	-	-	-	-	aacccgcgagggggagcu	cuccagccugggugac	aacccgcgagggggagcuugcagugagccaagauugcaccacugcacuccagccugggugac	chr10:77048796..77048858:-
2	3	chr13_27072	0.6	44 +/- 15%	-	9	9	0	0	yes	-	-	-	-	aacccgcgagggggagcu	cuccagccugggugac	aacccgcgagggggagcuuccagugagucgagaucgugccacugcacuccagccugggugac	chr13:107201496..107201558:+
2	3	chr6_14212	0.5	44 +/- 15%	rRNA/tRNA	12	12	0	0	yes	-	-	-	-	gguugcggguucgagucc	auaccuguaccag	gguugcggguucgagucccuccagagucgcauguugcauuuugugaucugaguggauaccuguaccag	chr6:27562241..27562309:+
2	3	chr1_729	0.5	44 +/- 15%	-	26	26	0	0	yes	-	-	-	-	agagggggucggggguuc	guucuugcccuccagaa	guucuugcccuccagaaaaguggaaaagggguagagacacagagagagggggucggggguuc	chr1:98805874..98805936:+
2	3	chr4_10687	0.5	44 +/- 15%	-	20	20	0	0	yes	-	-	-	-	aggaagaguuuucuuuucuuuug	aaagaaauagauagcuaaugcccuug	aggaagaguuuucuuuucuuuugaugauuccaaaagaaauagauagcuaaugcccuug	chr4:52130441..52130499:-
2	3	chr10_22743	0.5	44 +/- 15%	-	8	8	0	0	yes	-	-	-	-	cuuugaggccugggaugc	acauccuaggcuggauucagcc	cuuugaggccugggaugcuggguaggugggacugcccccagcucccugcacauccuaggcuggauucagcc	chr10:71710514..71710585:-
2	3	chr1_2673	0.1	44 +/- 15%	-	15	15	0	0	yes	-	-	-	-	ugucagaggugaaauucu	gguuucauauauuugaccau	ugucagaggugaaauucuauaauggguuucauauauuugaccau	chr1:174538703..174538747:-
2	3	chr21_34757	0	44 +/- 15%	-	10	10	0	0	yes	-	-	-	-	guuugggugugcuggugaag	uuaccaagaggcauuuugaauuu	guuugggugugcuggugaagcucagcauucaaauuaauacuuagcugagauuuaccaagaggcauuuugaauuu	chr21:28951317..28951391:-
2	3	chr18_32209	0	44 +/- 15%	-	7	7	0	0	yes	-	-	-	-	agugagggaagcucucac	guuggugcccauugc	guuggugcccauugccccgagcuugggcccaugcagaucaguggggucacucagggcagugagggaagcucucac	chr18:48011413..48011488:+
2	4	chr11_14751	31.3	71 +/- 46%	-	69	60	0	9	no	-	-	-	-	cuacagccaagggaaugggcuugg	gagcuugacucuagucug	cuacagccaagggaaugggcuuggcggagucauugggaaaagaagacccugucgagcuugacucuagucug	chr11:111821439..111821510:-
2	4	chr1_119	3.1	76 +/- 31%	-	20	20	0	0	yes	-	-	-	-	ccuuugugcggcgagccccg	gggcggggccgcgggag	gggcggggccgcgggaggggcggggcggacacgggccgcgcgcuuccuuugugcggcgagccccg	chr1:33349965..33350030:+
2	4	chr9_12529	2.8	95 +/- 5%	-	33	33	0	0	yes	-	-	-	-	ccgggggcgggggggggg	ugccuuuggcggggagccgguu	ccgggggcgggggggggggcgguuugggggcucaaaccggggcugcacugccuuuggcggggagccgguu	chr9:65824941..65825011:-
2	4	chr11_13827	2.6	95 +/- 5%	-	13	13	0	0	yes	-	-	-	-	ccggggggcgggcggggggg	cucuccccgccuccucacgggg	cucuccccgccuccucacggggcuguccaucugugcacaggcuccccggggggcgggcggggggg	chr11:1371283..1371348:+
2	4	chr1_858	2.6	95 +/- 5%	-	2966	2966	0	0	yes	-	-	-	-	ccgggggggggggggcggggggg	aacuggacaccccccccaaccccaccc	aacuggacaccccccccaaccccaccccuccacauuuccauuuacuuugugugcggggccgggggggggggggcggggggg	chr1:10792319..10792400:-
2	4	chr10_13589	2.5	95 +/- 5%	-	14	14	0	0	yes	-	-	-	-	cuuugaggccugggaugcu	cacauccuaggcuggauucagcc	cuuugaggccugggaugcuggguaggugggacugcccccagcucccugcacauccuaggcuggauucagcc	chr10:71710514..71710585:-
2	4	chr16_17952	2.4	95 +/- 5%	-	21	21	0	0	yes	-	-	-	-	gaggggcccggggcaaag	uugacccugagccagcugcc	gaggggcccggggcaaagaguugacccugagccagcugcc	chr16:10600678..10600718:+
2	4	chr12_15228	2.4	95 +/- 5%	-	84	84	0	0	yes	-	-	-	-	agagcgagacuccgucuc	ggcaggagaauggcaaacc	ggcaggagaauggcaaacccaggaggcggagcuugcagugagccgagaucgcgccacugcacuccagccugggcgauagagcgagacuccgucuc	chr12:110036654..110036749:+
2	4	chr14_16957	2.4	95 +/- 5%	-	18	18	0	0	yes	-	-	-	-	cacugggugaccaagagg	gagugggugggcagagguggc	gagugggugggcagagguggccggaaggucuugcgcaucugggugaguggacggccacugggugaccaagagg	chr14:104699556..104699629:+
2	4	chr7_10493	2.4	95 +/- 5%	-	24	24	0	0	yes	-	-	-	-	gaacccgcgagggggagcu	cuccagccugggugacag	gaacccgcgagggggagcuugcagugagccaagaucacgccacugcacuccagccugggugacag	chr7:115106885..115106950:-
2	4	chr21_20870	2.3	95 +/- 5%	-	22	22	0	0	yes	-	-	-	-	ggugagugccgugcuuggg	ucauggcuugugugcaga	ggugagugccgugcuuggggcagacggcugccuucauggcuugugugcaga	chr21:41323065..41323116:+
2	4	chr16_18476	2.3	95 +/- 5%	-	14	14	0	0	yes	-	-	-	-	cacugggugaccaggagc	uuuuggagucaggcaggcc	uuuuggagucaggcaggccuggccagguuuaacuuuuaaccaacugccuaggcacugggugaccaggagc	chr16:79330822..79330892:-
2	4	chr2_3477	2.2	95 +/- 5%	-	12	12	0	0	yes	-	-	-	-	ggaagcugggggugccug	gaaagccucuagaugaauc	ggaagcugggggugccugauguuuucggaaagccucuagaugaauc	chr2:173256119..173256165:-
2	4	chr9_12808	2.2	95 +/- 5%	-	16	16	0	0	yes	-	-	-	-	augccgaccagggauuggu	caccugggacuggcaggc	caccugggacuggcaggccccagagcccuugugugggggaagggggaggaugccgaccagggauuggu	chr9:135552377..135552445:-
2	4	chr10_13611	2.2	95 +/- 5%	-	24	24	0	0	yes	-	-	-	-	gaacccgcgagggggagcu	cuccagccugggugacag	gaacccgcgagggggagcuugcagugagccaagauugcaccacugcacuccagccugggugacag	chr10:77048794..77048859:-
2	4	chr3_5328	2.1	95 +/- 5%	-	14	14	0	0	yes	-	-	-	-	cuuugaggccugggaugcc	acucccagugcccuccgagcg	acucccagugcccuccgagcgaggugguaacagccaagcugcagcuagcuccuggcuuuguagcuuugcuuugaggccugggaugcc	chr3:194281415..194281502:-
2	4	chr10_13243	2.1	95 +/- 5%	-	11	11	0	0	yes	-	-	-	-	agugaugaagguggggaug	uccccaggaccucagaaacucc	uccccaggaccucagaaacuccaaggguggcagaccuuggaagugaugaagguggggaug	chr10:110696514..110696574:+
2	4	chr16_18057	2.1	95 +/- 5%	-	32	32	0	0	yes	-	-	-	-	gaggggauuggagagagg	uucuguguucuuccuucu	uucuguguucuuccuucuggcagugacuuauuucuccucccaggaggggauuggagagagg	chr16:50381108..50381169:+
2	4	chr17_18848	2	95 +/- 5%	-	11	11	0	0	yes	-	-	-	-	gguaaggaagaggucgcg	cggcgcucgcucaaggaacu	cggcgcucgcucaaggaacugaucccgguacgggcgggggucgggggguaaggaagaggucgcg	chr17:3846003..3846067:-
2	4	chr1_922	2	95 +/- 5%	-	425	425	0	0	yes	-	-	-	-	gggggggggggggggggggg	cacaccuguaaucccagcacuuu	cacaccuguaaucccagcacuuugggaggccaagggggggggggggggggggg	chr1:24599819..24599872:-
2	4	chr3_4025	2	95 +/- 5%	-	12	12	0	0	yes	-	-	-	-	auugggacugagacacug	gugugccguccuacguauca	gugugccguccuacguaucacacagauugggacugagacacug	chr3:62437871..62437914:+
2	4	chr13_16174	2	95 +/- 5%	-	24	24	0	0	yes	-	-	-	-	gaacccgcgagggggagcu	cuccagccugggugacag	gaacccgcgagggggagcuuccagugagucgagaucgugccacugcacuccagccugggugacag	chr13:107201495..107201560:+
2	4	chr16_18223	1.9	85 +/- 7%	-	143	143	0	0	yes	-	-	-	-	aggcugggaguggaagug	uuucccagauucccuugcaguu	uuucccagauucccuugcaguuggguugagccguguaccugacuccagcccacaggcugggaguggaagug	chr16:86135474..86135545:+
2	4	chr16_18058	1.9	85 +/- 7%	-	32	32	0	0	yes	-	-	-	-	gaggggauuggagagagg	ccucugucccccucaa	gaggggauuggagagaggagguuuugucaugcuucccucugucccccucaa	chr16:50381151..50381202:+
2	4	chr5_7059	1.7	85 +/- 7%	-	26	26	0	0	yes	-	-	-	-	agagcuguagcacacucc	aaugaaugagcugcaacucucc	aaugaaugagcugcaacucuccuuucugcccaccaaggugcaggugaugggaauaaaagagcuguagcacacucc	chr5:63562748..63562823:+
2	4	chr2_1800	1.7	85 +/- 7%	-	40	40	0	0	yes	-	-	-	-	gaaucccuccuggcucacu	uggaggaaaagguaggguuuag	gaaucccuccuggcucacugcugaucagugggcccaccuggugcacagaugggauguggaggaaaagguaggguuuag	chr2:12923077..12923155:+
2	4	chr11_13957	1.7	85 +/- 7%	-	16	16	0	0	yes	-	-	-	-	aagggaggagugccuaagu	uuaggcucuccacuaaaac	uuaggcucuccacuaaaacucugcugauaccaccccagcaaagaaagggaggagugccuaagu	chr11:37308731..37308794:+
2	4	chr9_12328	1.6	85 +/- 7%	-	22	22	0	0	yes	-	-	-	-	gaauuuuggacaauggaa	ucauugucuucuuccc	gaauuuuggacaauggaagaauuuucauugucuucuuccc	chr9:128907050..128907090:+
2	4	chr12_15271	1.6	85 +/- 7%	-	10	10	0	0	yes	-	-	-	-	uggggcgucgccaagugg	augagggagaccccagg	augagggagaccccaggucuggccgcugccccaucauacuccagggccuggccuggggcgucgccaagugg	chr12:125285729..125285800:+
2	4	chr5_7983	1.6	85 +/- 7%	-	13	13	0	0	yes	-	-	-	-	cuacuucaaauuccuccc	gagaugugagcugguguggaa	cuacuucaaauuccucccuuaggggccuucaggacuguuagggugagaugugagcugguguggaa	chr5:138666907..138666972:-
2	4	chr1_1009	1.5	85 +/- 7%	-	32	32	0	0	yes	-	-	-	-	aggggaugagcugugggg	aaucugcucauccuccuuu	aggggaugagcuguggggggucaaauaaucugcucauccuccuuu	chr1:46494813..46494858:-
2	4	chrX_21659	1.4	85 +/- 7%	-	22	22	0	0	yes	-	-	-	-	aggugggaggcuaugaaa	ucaggaagucuuguaccuca	ucaggaagucuuguaccucaucagaaccugggaggugggaggcuaugaaa	chrX:107933980..107934030:+
2	4	chr9_12710	1.3	85 +/- 7%	-	16	16	0	0	yes	-	-	-	-	gucaaaagggaaugagggug	uccucauguccuuuauuggu	uccucauguccuuuauugguucugcauuaacugauaacagaaagugccucaugaaggagccaagucaaaagggaaugagggug	chr9:108098112..108098195:-
2	4	chr12_15509	1.3	85 +/- 7%	-	12	12	0	0	yes	-	-	-	-	aagguuuccugggcaaggau	cuuugcaagggaagcauuuu	aagguuuccugggcaaggaugugugugggccuuugcaagggaagcauuuu	chr12:57760494..57760544:-
2	4	chr16_18118	1.3	85 +/- 7%	-	159	159	0	0	yes	-	-	-	-	ccaguuguuugggauugc	acuacaugcugggcaacauagu	ccaguuguuugggauugcagugagcuauaacugugccugugaauagucacuacacuacaugcugggcaacauagu	chr16:63214037..63214112:+
2	4	chr5_7622	1.1	85 +/- 7%	-	39	39	0	0	yes	-	-	-	-	auucgugggccugguggc	agcuaugcuuauugaugu	agcuaugcuuauugaugucucagcagucauucgugggccugguggc	chr5:30930794..30930840:-
2	4	chr6_9044	0.9	28 +/- 12%	-	141	141	0	0	yes	-	-	-	-	aaggaggcggaggagaag	gaucuuguuuccuuuu	aaggaggcggaggagaagaaaggaucuuguuuccuuuu	chr6:56456540..56456578:-
2	4	chr16_18147	0.9	28 +/- 12%	-	9	9	0	0	yes	-	-	-	-	gccggggggggggggggg	ccccuagggucaccccagucug	ccccuagggucaccccagucuggaauccuggaguuauucaguccaggcugccggccggggggggggggggg	chr16:67654024..67654095:+
2	4	chr10_13770	0.8	28 +/- 12%	-	12	12	0	0	yes	-	-	-	-	caaaagggaaugagguug	cccucccucccuucauuc	cccucccucccuucauucuuuccuuccagaauaauucaguccaaaagggaaugagguug	chr10:120723250..120723309:-
2	4	chr11_14577	0.4	28 +/- 12%	-	9	9	0	0	yes	-	-	-	-	aguggagcauuugugcuc	gcacaguggcucaugccugu	aguggagcauuugugcucagccaagauaauaucaaauuaaaauauaaaaaaucugcugggcacaguggcucaugccugu	chr11:66180115..66180194:-
2	4	chr11_14077	0.2	28 +/- 12%	-	7	7	0	0	yes	-	-	-	-	ggauuggcucugagggcu	cccuuggaguggacaccac	cccuuggaguggacaccaccaugcccugugacuccuggggccacacagguggguggcagugcuguggauuggcucugagggcu	chr11:68716547..68716630:+
2	4	chr2_3118	0.1	28 +/- 12%	-	11	11	0	0	yes	-	-	-	-	augggaggcaguguuggc	ccaacugcuucuauuuuuuu	ccaacugcuucuauuuuuuuuuuuuuuucagugaaagacaaguaaucagcugggagugagaaaugggaggcaguguuggc	chr2:84681690..84681770:-
2	4	chr1_1417	0.1	28 +/- 12%	-	16	16	0	0	yes	-	-	-	-	ugucagaggugaaauucua	ggguuucauauauuugaccau	ugucagaggugaaauucuauaauggguuucauauauuugaccau	chr1:174538703..174538747:-
2	4	chr3_4098	0	28 +/- 12%	-	19	19	0	0	yes	-	-	-	-	agagaugugggagugcug	gugcucucucucucucu	agagaugugggagugcuggcuugaaugcucacgugcucucucucucucu	chr3:79372526..79372575:+
2	4	chr6_8548	0	28 +/- 12%	-	11	11	0	0	yes	-	-	-	-	cgaaguggagcaagguuc	gcuuugcccucuuuguc	cgaaguggagcaagguucaggaaacgcuuugcccucuuuguc	chr6:109742256..109742298:+
2	4	chr17_18708	0	28 +/- 12%	-	7	7	0	0	yes	-	-	-	-	gaagcugcuuccagugug	cacagacagcuggug	gaagcugcuuccagugugccuggucagccacagccucacagacagcuggug	chr17:55570445..55570496:+
2	4	chr17_18840	0	28 +/- 12%	-	35	35	0	0	yes	-	-	-	-	aggugggaggcuuugagc	ugaguggguguauccaugaua	ugaguggguguauccaugauaacaguaauuagggaggugggaggcuuugagc	chr17:2716840..2716892:-
2	4	chr19_19930	0	28 +/- 12%	-	7	7	0	0	yes	-	-	-	-	ccgggggagggggcggggg	uccgcccucucaucccuuca	ccgggggagggggcgggggaaagccgcgcugaagacucgugggucauucaugccuucauccgcccucucaucccuuca	chr19:48182789..48182867:+
2	6	chr2_4052	42.5	54 +/- 50%	-	92	69	22	1	no	-	-	-	-	augguaauccugcucagc	gugagcuggauuuagauc	gugagcuggauuuagaucguagugagacagguuaguuuuacccuccgugauguguguuguugcaaugguaauccugcucagc	chr2:132279058..132279140:-
2	6	chr11_17859	2.6	87 +/- 11%	-	20	19	0	1	no	-	-	-	-	ugaaaccccaucucuacu	cugugagugguggugcau	ugaaaccccaucucuacuaaaaauacaaagauuagcugugagugguggugcau	chr11:108505181..108505234:+
2	6	chr1_1142	2.6	87 +/- 11%	-	2870	2870	0	0	yes	-	-	-	-	ccgggggggggggggcgggg	uggacaccccccccaaccccaccc	uggacaccccccccaaccccaccccuccacauuuccauuuacuuugugugcggggccgggggggggggggcgggg	chr1:10792322..10792397:-
2	6	chr12_18963	2.5	87 +/- 11%	-	3	2	0	1	yes	-	-	-	-	gaaggccucagguucucu	gagguguggagguucagg	gaaggccucagguucucuaauaagagguguggagguucagg	chr12:52582873..52582914:+
2	6	chr22_27227	2.5	87 +/- 11%	-	912	912	0	0	yes	-	-	-	-	ccgggggggggggggcgg	gcggacucccugggg	ccgggggggggggggcgggaaacgcagacuccugggggcaugggaaaugcagacuccccgggggcaugggaaaaugcggacucccugggg	chr22:49648781..49648871:-
2	6	chr16_22866	2.4	87 +/- 11%	-	28	28	0	0	yes	-	-	-	-	gaggggcccggggcaaag	uugacccugagccagcugcc	gaggggcccggggcaaagaguugacccugagccagcugcc	chr16:10600678..10600718:+
2	6	chr7_13257	2.4	87 +/- 11%	-	17	17	0	0	yes	-	-	-	-	ugaacccgcgagggggagc	uccagccugggugacaga	ugaacccgcgagggggagcuugcagugagccaagaucacgccacugcacuccagccugggugacaga	chr7:115106884..115106951:-
2	6	chr12_19266	2.2	87 +/- 11%	-	12	12	0	0	yes	-	-	-	-	agcgagaccccgucuuuu	gagacggagucucacucu	agcgagaccccgucuuuuauuuuuuugagacggagucucacucu	chr12:108993024..108993068:+
2	6	chr22_27048	2.1	87 +/- 11%	-	83	83	0	0	yes	-	-	-	-	cucgaucugagcucaggc	augagccaccaugcc	cucgaucugagcucaggcauuccacccaccucggccucccaaagugcugggauaaugggcaugagccaccaugcc	chr22:49860995..49861070:+
2	6	chr13_20406	2	87 +/- 11%	-	17	17	0	0	yes	-	-	-	-	gaacccgcgagggggagc	uccagccugggugacag	gaacccgcgagggggagcuuccagugagucgagaucgugccacugcacuccagccugggugacag	chr13:107201495..107201560:+
2	6	chr6_11021	1.8	79 +/- 7%	-	24	24	0	0	yes	-	-	-	-	agaguggccuuguugcuac	ggcggcuucugcuccgu	ggcggcuucugcuccguacguguccccugggagccacccuucagguggagcauagaggggcuguguguagaguggccuuguugcuac	chr6:157634899..157634986:+
2	6	chr12_19941	1.8	79 +/- 7%	-	31	31	0	0	yes	-	-	-	-	cuagugggccacuuuuguu	guuuagugguccacuguagau	cuagugggccacuuuuguuaagcuggccuggugauuuaggcaaguguuuagugguccacuguagau	chr12:124234029..124234095:-
2	6	chr19_25625	1.8	79 +/- 7%	-	11	8	0	3	no	-	-	-	-	gcugugggaugaaccaaaug	guugguugauauagacagc	gcugugggaugaaccaaaugccauguuagggugccugaugcugaugcccauuagaccccagaaaauguguugguugauauagacagc	chr19:24001596..24001683:-
2	6	chr1_953	1.7	79 +/- 7%	-	29	29	0	0	yes	-	-	-	-	ggagagguggaugagugg	acuuaauccugcugcuag	acuuaauccugcugcuaggucagaugcacagcacacaugugucgaccuggagagguggaugagugg	chr1:222444781..222444847:+
2	6	chr2_2218	1.7	79 +/- 7%	-	21	21	0	0	yes	-	-	-	-	gaaucccuccuggcucacu	uggaggaaaagguaggguuuag	gaaucccuccuggcucacugcugaucagugggcccaccuggugcacagaugggauguggaggaaaagguaggguuuag	chr2:12923077..12923155:+
2	6	chr19_25638	1.6	79 +/- 7%	-	15	15	0	0	yes	-	-	-	-	gcugagcucaaugagaac	acuaauuggcacuggccc	acuaauuggcacuggcccaccugggcugagcucaaugagaac	chr19:28047155..28047197:-
2	6	chr16_23206	1.5	79 +/- 7%	-	24	24	0	0	yes	-	-	-	-	gaguuuggcuggggcuuc	ggcuccagaguuccucca	ggcuccagaguuccuccagaggaguuuggcuggggcuuc	chr16:5704265..5704304:-
2	6	chr9_15604	1.5	79 +/- 7%	-	35	35	0	0	yes	-	-	-	-	agaauaggugggaggcugu	ugcaucccuacuuuacuca	ugcaucccuacuuuacucacacugccacuagcagagagaauaggugggaggcugu	chr9:34807336..34807391:-
2	6	chr1_510	1.5	79 +/- 7%	rRNA	17	17	0	0	yes	-	-	-	-	aagcuucggggagcuucc	aagcauccuguuug	aagcuucggggagcuucccuggguggcaauauuuugcauauugcuaccugaggacaacggaagcauccuguuug	chr1:113729882..113729956:+
2	6	chr2_3572	1.4	79 +/- 7%	-	115	115	0	0	yes	-	-	-	-	aagcggaggacaagaaac	cucuuguccccccucug	cucuuguccccccucugaauugaggaagcggaggacaagaaac	chr2:33108523..33108566:-
2	6	chr16_23060	1.3	79 +/- 7%	-	96	96	0	0	yes	-	-	-	-	ccaguuguuugggauugc	acuacaugcugggcaacauagu	ccaguuguuugggauugcagugagcuauaacugugccugugaauagucacuacacuacaugcugggcaacauagu	chr16:63214037..63214112:+
2	6	chr12_19623	1.3	79 +/- 7%	-	13	13	0	0	yes	-	-	-	-	aagguuuccugggcaagg	uugcaagggaagcauuuu	aagguuuccugggcaaggaugugugugggccuuugcaagggaagcauuuu	chr12:57760494..57760544:-
2	6	chr9_16000	1.3	79 +/- 7%	-	10	10	0	0	yes	-	-	-	-	augccgaccagggauugg	accugggacuggcaggc	accugggacuggcaggccccagagcccuugugugggggaagggggaggaugccgaccagggauugg	chr9:135552378..135552444:-
2	6	chr14_21388	1.3	79 +/- 7%	-	11	11	0	0	yes	-	-	-	-	gaaaagaaggggaaggug	cuucucauucccucuuucuguau	gaaaagaaggggaaggugacaugaguggcuucucauucccucuuucuguau	chr14:89793710..89793761:+
2	6	chr2_3464	1.2	79 +/- 7%	rRNA	188	184	4	0	yes	-	-	-	-	aagcagggucgggccugguu	ccauaccacccugaacgc	ccauaccacccugaacgcaccugaucucgucugaucucagaagcuaagcagggucgggccugguu	chr2:11561706..11561771:-
2	6	chr3_6389	1.2	79 +/- 7%	-	10	10	0	0	yes	-	-	-	-	aguuugacugggguuuuc	aaacccuggugcagcauu	aguuugacugggguuuucucuugaaaaacccuggugcagcauu	chr3:133926037..133926080:-
2	6	chr9_14970	1.1	79 +/- 7%	-	14	14	0	0	yes	-	-	-	-	agaaagaguccuuuuuac	gaaaagcugacucuccac	agaaagaguccuuuuuaccuaugaagaaaauucugcaaagggacagaauucuuuauagaaaagaaaagcugacucuccac	chr9:21253068..21253148:+
2	6	chr2_3720	1.1	79 +/- 7%	-	31	31	0	0	yes	-	-	-	-	caagaugagaucugcuggg	cagccaggucccucccaug	cagccaggucccucccaugacacauggggauuaugggagcuacaauucaagaugagaucugcuggg	chr2:62386082..62386148:-
2	6	chr5_9536	1.1	79 +/- 7%	-	36	36	0	0	yes	-	-	-	-	auucgugggccugguggc	agcuaugcuuauugaugu	agcuaugcuuauugaugucucagcagucauucgugggccugguggc	chr5:30930794..30930840:-
2	6	chr5_10085	1.1	79 +/- 7%	-	15	15	0	0	yes	-	-	-	-	cuuggcugaaucagcugu	agauugauuugccauaag	cuuggcugaaucagcuguguggguauaaagauugauuugccauaag	chr5:149660096..149660142:-
2	6	chr1_1794	1	79 +/- 7%	-	52	52	0	0	yes	-	-	-	-	agcuggucugagaggaug	ucuagucagagagcugc	ucuagucagagagcugcaaggaugugugcccaaggcagcuaugucuucaaagcuggucugagaggaug	chr1:178683523..178683591:-
2	6	chr5_9545	0.9	30 +/- 11%	-	12	12	0	0	yes	-	-	-	-	cugaaaccguuugcuuac	gagcauaaugucagag	cugaaaccguuugcuuaccccuucuuauucagaaugaucaguaagaaaugggugagcauaaugucagag	chr5:31990036..31990105:-
2	6	chr12_19680	0.7	30 +/- 11%	-	29	29	0	0	yes	-	-	-	-	ggagagguggaugagugg	auuacauucaucucuacug	auuacauucaucucuacugcuuuggagagguggaugagugg	chr12:68283757..68283798:-
2	6	chr3_4977	0.6	30 +/- 11%	-	9	9	0	0	yes	-	-	-	-	gggcgaugagggaugaacc	cggguccccaugcagcucccu	cggguccccaugcagcucccuggggaaggggcgaugagggaugaacc	chr3:53084870..53084917:+
2	6	chr8_13777	0.5	30 +/- 11%	-	17	17	0	0	yes	-	-	-	-	gagugaagagggaagagcu	caagacaccuucuucacagga	caagacaccuucuucacaggauggcaggaaggagaagugcugagugaagagggaagagcu	chr8:63818621..63818681:+
2	6	chr10_16246	0.2	30 +/- 11%	-	8	8	0	0	yes	-	-	-	-	gggcggggcggacuuuag	gaagugugcccaagcaaug	gggcggggcggacuuuagcaggaggauagaggggaauguccuuguuucauaaagcugaagugugcccaagcaaug	chr10:44310275..44310350:+
2	6	chr11_18637	0.2	30 +/- 11%	-	8	8	0	0	yes	-	-	-	-	ggagggguggcagagugg	accucuucuccucccu	ggagggguggcagagugguaagagauguuaucaauaaucucccuaccucuucuccucccu	chr11:120314064..120314124:-
2	6	chr1_1779	0.1	30 +/- 11%	-	31	31	0	0	yes	-	-	-	-	ugucagaggugaaauucua	ggguuucauauauuugaccau	ugucagaggugaaauucuauaauggguuucauauauuugaccau	chr1:174538703..174538747:-
2	6	chr9_15411	0.1	30 +/- 11%	-	14	14	0	0	no	-	-	-	-	auggaagcugggggugcu	ugcggucagccaggu	ugcggucagccagguauuagcuuuggggccauaggcccuuuugagagugucauggaagcugggggugcu	chr9:129739878..129739947:+
2	6	chr12_19335	0.1	30 +/- 11%	-	7	7	0	0	yes	-	-	-	-	uggggcgucgccaagugg	augagggagaccccagg	augagggagaccccaggucuggccgcugccccaucauacuccagggccuggccuggggcgucgccaagugg	chr12:125285729..125285800:+
2	6	chr22_KI270879v1_alt_29569	0	30 +/- 11%	-	6	6	0	0	yes	-	-	-	-	ggcggcgcgcgcgcgcgu	gugugcgugugcgugugug	ggcggcgcgcgcgcgcgugcgcgcgugugugcgcgugugugcgcgcgugcgcgugugcgugugcgugugcgugugug	chr22_KI270879v1_alt:301734..301811:-
2	6	chr1_440	0	30 +/- 11%	-	10	10	0	0	yes	-	-	-	-	auuuugcuuuuggugugu	auacuaauaagcaagauucu	auuuugcuuuugguguguauaauacuaauaagcaagauucu	chr1:100282122..100282163:+
2	6	chr2_3558	0	30 +/- 11%	-	49	49	0	0	yes	-	-	-	-	cuuggcagaaucaucuuu	agaauucucauguc	agaauucucaugucacacaugaccuuggcagaaucaucuuu	chr2:31668071..31668112:-
2	6	chr5_10208	0	30 +/- 11%	-	9	9	0	0	yes	-	-	-	-	aagguuuccugggcaagg	aagcccagaguggcuaaug	aagcccagaguggcuaauguggggcauagggaggagccucaggaaagguuuccugggcaagg	chr5:170470243..170470305:-
2	6	chr22_27095	0	30 +/- 11%	-	6	6	0	0	yes	-	-	-	-	ggcggcgcgcgcgcgcgu	gugugcgugugugugug	ggcggcgcgcgcgcgcgugcgcgcgugugugcgcgugugugcgcgcgugcgcgugugcgugugcgugugugugug	chr22:24011111..24011186:-
2	6	chr17_24070	0	30 +/- 11%	-	20	20	0	0	yes	-	-	-	-	aggugggaggcuuugagc	ugaguggguguauccaugaua	ugaguggguguauccaugauaacaguaauuagggaggugggaggcuuugagc	chr17:2716840..2716892:-
2	6	chr6_10488	0	30 +/- 11%	-	11	11	0	0	yes	-	-	-	-	aaagucugagugggcuug	agcucccucaaucccauu	aaagucugagugggcuuguucacuucacucugaaagagcucccucaaucccauu	chr6:46796764..46796818:+
2	6	chr5_8677	0	30 +/- 11%	-	9	9	0	0	yes	-	-	-	-	aagcuucggggagcuuuu	aggcuguauacgaagcaugg	aggcuguauacgaagcauggcaccagcaucugcugcggaagcuucggggagcuuuu	chr5:35418947..35419003:+
2	6	chrX_27753	0	30 +/- 11%	-	9	9	0	0	yes	-	-	-	-	aggugggaggcuaugaaa	ucaggaagucuuguaccuca	ucaggaagucuuguaccucaucagaaccugggaggugggaggcuaugaaa	chrX:107933980..107934030:+
2	7	chr17_26352	269.7	47 +/- 42%	-	528	527	0	1	yes	-	-	-	-	acugcuaaauuugacuggcu	uggucugaugguaguggg	uggucugaugguaguggguuaucagagcuuauuaacauuagugucacugcaguugguauacaaaccccccacugcuaaauuugacuggcu	chr17:40243225..40243315:+
2	7	chrX_31230	60.7	47 +/- 42%	-	136	86	0	50	no	-	-	-	-	auggagcuuuaauuuauu	aagacgagaagacccuau	aagacgagaagacccuauguauggagcuuuaauuuauu	chrX:55181875..55181913:-
2	7	chr9_16969	5.6	54 +/- 38%	-	10	8	0	2	yes	-	-	-	-	aagaggacgucaguguuuug	agagcaagacuccaucuc	agagcaagacuccaucucaaaaaaaaaaaaggaaaagaggacgucaguguuuug	chr9:15152132..15152186:+
2	7	chr1_1202	2.6	85 +/- 11%	-	564	564	0	0	yes	-	-	-	-	ccgggggggggggggcggggggg	aacuggacaccccccccaaccccaccc	aacuggacaccccccccaaccccaccccuccacauuuccauuuacuuugugugcggggccgggggggggggggcggggggg	chr1:10792319..10792400:-
2	7	chr22_KI270879v1_alt_32679	2.5	85 +/- 11%	-	11	11	0	0	yes	-	-	-	-	ggcggcgcgcgcgcgcgugcgc	gugcgugugcgugugcgugugug	ggcggcgcgcgcgcgcgugcgcgcgugugugcgcgugugugcgcgcgugcgcgugugcgugugcgugugcgugugug	chr22_KI270879v1_alt:301734..301811:-
2	7	chr7_15209	2.5	85 +/- 11%	-	73	73	0	0	yes	-	-	-	-	ccggggggggggggggcgg	ggacucuccugagguguggcc	ccggggggggggggggcggccuugagaccaggaccaggguguggaggccagaugagcagggacucuccugagguguggcc	chr7:155515230..155515310:-
2	7	chr22_29927	2.4	85 +/- 11%	-	11	11	0	0	yes	-	-	-	-	ggcggcgcgcgcgcgcgugcgc	gugcgugugcgugugugugug	ggcggcgcgcgcgcgcgugcgcgcgugugugcgcgugugugcgcgcgugcgcgugugcgugugcgugugugugug	chr22:24011111..24011186:-
2	7	chr21_29422	2.3	85 +/- 11%	-	57	57	0	0	yes	-	-	-	-	ggugagugccgugcuuggg	ucauggcuugugugcaga	ggugagugccgugcuuggggcagacggcugccuucauggcuugugugcaga	chr21:41323065..41323116:+
2	7	chr22_KI270733v1_random_32721	2.3	85 +/- 11%	-	1208	1207	1	0	yes	-	-	-	-	ggagagagagagagagagagagag	cguucgcucgcucguucguucgccg	cguucgcucgcucguucguucgccgcccggccccgccggccgcgagagccggagaacucgggagggagacgggggggagagagagagagagagagagag	chr22_KI270733v1_random:127915..128014:+
2	7	chr1_2139	2.3	85 +/- 11%	-	17	17	0	0	yes	-	-	-	-	aaggaaggcagcagguuc	gccaugcuuaguccccuagu	aaggaaggcagcagguuccaggccaugcuuaguccccuagu	chr1:204575471..204575512:-
2	7	chr12_21628	2.2	85 +/- 11%	-	13	13	0	0	yes	-	-	-	-	agcgagaccccgucuuuu	gagacggagucucacucu	agcgagaccccgucuuuuauuuuuuugagacggagucucacucu	chr12:108993024..108993068:+
2	7	chr10_18440	2.1	85 +/- 11%	-	21	21	0	0	yes	-	-	-	-	gggcggggcggacuuuag	gaagugugcccaagcaaug	gggcggggcggacuuuagcaggaggauagaggggaauguccuuguuucauaaagcugaagugugcccaagcaaug	chr10:44310275..44310350:+
2	7	chr2_5052	2.1	85 +/- 11%	-	12	12	0	0	yes	-	-	-	-	ggaggggugcccgagugc	ggcugggcaccccucggg	ggcugggcaccccucgggaggggaggggugcccgagugc	chr2:236012265..236012304:-
2	7	chr2_3757	2	85 +/- 11%	-	54	52	2	0	yes	-	-	-	-	aagcagggucgggccugguu	cgguggcucaagccuguaauc	aagcagggucgggccugguuaacacuuggaugggagaccaccugggaauaccaggugcuguaggccaggcacgguggcucaagccuguaauc	chr2:11561634..11561726:-
2	7	chr22_29760	2	85 +/- 11%	-	44	44	0	0	yes	-	-	-	-	gaggggcccggggcagaau	uuggcuguguccccaccc	gaggggcccggggcagaaugauaugguuuggcuguguccccaccc	chr22:34443310..34443355:+
2	7	chr9_18158	1.9	75 +/- 9%	-	53	53	0	0	yes	-	-	-	-	uggagagggaaagagagagg	cccucagccucuuaaau	cccucagccucuuaaauucagggggaaacugcauguggagagggaaagagagagg	chr9:128406792..128406847:-
2	7	chr8_16331	1.9	75 +/- 9%	-	51	51	0	0	yes	-	-	-	-	caucugugggauuaugacug	gucagaaucccacucaggugga	caucugugggauuaugacugaacauguccaagucagaaucccacucaggugga	chr8:55909397..55909450:-
2	7	chr12_22387	1.8	75 +/- 9%	-	22	22	0	0	yes	-	-	-	-	cuagugggccacuuuuguu	guuuagugguccacuguagau	cuagugggccacuuuuguuaagcuggccuggugauuuaggcaaguguuuagugguccacuguagau	chr12:124234029..124234095:-
2	7	chr2_4491	1.7	75 +/- 9%	-	44	44	0	0	yes	-	-	-	-	gaggggcccggggcagaau	uagguuuugugcccccaccc	gaggggcccggggcagaaugauaugguuagguuuugugcccccaccc	chr2:138461216..138461263:-
2	7	chr2_2484	1.7	75 +/- 9%	-	18	18	0	0	yes	-	-	-	-	gaaucccuccuggcucacu	uggaggaaaagguaggguuuag	gaaucccuccuggcucacugcugaucagugggcccaccuggugcacagaugggauguggaggaaaagguaggguuuag	chr2:12923077..12923155:+
2	7	chr4_8246	1.6	75 +/- 9%	-	45	45	0	0	yes	-	-	-	-	gaggggcccggggcagaau	uuggcuguguccccaccca	gaggggcccggggcagaaugauaugguuuggcuguguccccaccca	chr4:168049701..168049747:+
2	7	chr14_24105	1.6	75 +/- 9%	rRNA	11	11	0	0	yes	-	-	-	-	agagggagcaugagaaaggg	uuuuuuuuguuuuuuuuuu	agagggagcaugagaaagggcaagucugagcaggcauggccuucaggggucagcucugacuugguuuuuuuuuguuuuuuuuuu	chr14:38877336..38877420:-
2	7	chr1_2040	1.4	75 +/- 9%	-	16	16	0	0	yes	-	-	-	-	ggagagggagcaugagag	ccaugcuccuucuacca	ccaugcuccuucuaccaaagccuuucaacagugaagaugugagaugccgugauugggagagggagcaugagag	chr1:182532348..182532421:-
2	7	chr11_20927	1.4	75 +/- 9%	-	27	27	0	0	yes	-	-	-	-	aggaucuagaaucacagg	uguggucuuguccuug	aggaucuagaaucacaggcuuggccaggccaucagcucuugcuugacauuuucaugggccgcugaggccccuguggucuuguccuug	chr11:117669906..117669993:-
2	7	chr19_27907	1.4	75 +/- 9%	-	26	26	0	0	yes	-	-	-	-	gagggacggagaaggcuc	gcuuuuauuuucucccccaaga	gcuuuuauuuucucccccaagacugccugaagggcacacagagggacggagaaggcuc	chr19:3046260..3046318:+
2	7	chr16_25533	1.4	75 +/- 9%	-	17	17	0	0	yes	-	-	-	-	aagcucggaaaugccugc	ggguaucccugcacuuuc	ggguaucccugcacuuucaugggccagggaaaucccuccaccccuguuaagcucggaaaugccugc	chr16:62683947..62684013:+
2	7	chr16_25538	1.3	75 +/- 9%	-	81	81	0	0	yes	-	-	-	-	ccaguuguuugggauugc	acuacaugcugggcaacauagu	ccaguuguuugggauugcagugagcuauaacugugccugugaauagucacuacacuacaugcugggcaacauagu	chr16:63214037..63214112:+
2	7	chr12_22102	1.2	75 +/- 9%	-	39	39	0	0	yes	-	-	-	-	ggagagggaaagggagaugc	aucucauuccaguucuca	aucucauuccaguucucaaagcucucagggagagggaaagggagaugc	chr12:70987083..70987131:-
2	7	chr1_1397	1.1	75 +/- 9%	-	11	11	0	0	yes	-	-	-	-	aggggaugagcugugggg	aaucugcucauccuccuuu	aggggaugagcuguggggggucaaauaaucugcucauccuccuuu	chr1:46494813..46494858:-
2	7	chr9_17004	1.1	75 +/- 9%	-	23	23	0	0	yes	-	-	-	-	agaaagaguccuuuuuac	gaaaagcugacucuccac	agaaagaguccuuuuuaccuaugaagaaaauucugcaaagggacagaauucuuuauagaaaagaaaagcugacucuccac	chr9:21253068..21253148:+
2	7	chr5_10668	1.1	75 +/- 9%	-	21	21	0	0	yes	-	-	-	-	auucgugggccugguggc	agcuaugcuuauugaugu	agcuaugcuuauugaugucucagcagucauucgugggccugguggc	chr5:30930794..30930840:-
2	7	chr16_25714	1.1	75 +/- 9%	-	11	11	0	0	yes	-	-	-	-	gaguuuggcuggggcuuc	ggcuccagaguuccucca	ggcuccagaguuccuccagaggaguuuggcuggggcuuc	chr16:5704265..5704304:-
2	7	chr2_2614	0.9	7 +/- 9%	-	19	19	0	0	yes	-	-	-	-	aagcucggaaaugccugc	uggccuguccccacuugu	aagcucggaaaugccugcucccacugucuggccuguccccacuugu	chr2:35598797..35598843:+
2	7	chr10_19510	0.8	7 +/- 9%	-	33	33	0	0	yes	-	-	-	-	caaaagggaaugagguug	cccucccucccuucauuc	cccucccucccuucauucuuuccuuccagaauaauucaguccaaaagggaaugagguug	chr10:120723250..120723309:-
2	7	chr5_11021	0.6	7 +/- 9%	-	27	27	0	0	yes	-	-	-	-	aguuggaucuugggaguc	uuccugggaucuaauagc	aguuggaucuugggaguccucugagagucugaggggaaaugccucugaauucugcacaaaguaauauuuccugggaucuaauagc	chr5:97712644..97712729:-
2	7	chr3_6566	0.5	7 +/- 9%	-	10	10	0	0	yes	-	-	-	-	aacuuggggaagugaaac	gucacuugucaguguucu	gucacuugucaguguucugcuucuaggcaauaggauaagaacuuggggaagugaaac	chr3:68959110..68959167:-
2	7	chr7_13779	0.4	7 +/- 9%	-	13	13	0	0	yes	-	-	-	-	gauuucugcccagugcuac	agcaccggaaggagcucag	agcaccggaaggagcucagcccugcugacacauugauuucugcccagugcuac	chr7:56758675..56758728:+
2	7	chr2_4338	0.3	7 +/- 9%	-	8	8	0	0	yes	-	-	-	-	agguggggaguuugacag	gcaucccagcugg	gcaucccagcugggggcauugagcuucuggggguucaguuccugucucuguaagguggggaguuugacag	chr2:120462860..120462930:-
2	7	chr12_21303	0.2	7 +/- 9%	-	8	8	0	0	yes	-	-	-	-	aggugggagacugagaag	ucuuggggccccagcuuc	ucuuggggccccagcuucaucccauggcugcccauggcucccaggcuaggugaguggguggaaggugggagacugagaag	chr12:52153033..52153113:+
2	7	chr4_8665	0.1	7 +/- 9%	-	9	9	0	0	yes	-	-	-	-	gaagaguuuucuuuucuuuu	aagaaauagauagcuaaugcccu	gaagaguuuucuuuucuuuugaugauuccaaaagaaauagauagcuaaugcccu	chr4:52130443..52130497:-
2	8	chr21_20079	2.6	83 +/- 17%	-	25	25	0	0	yes	-	-	-	-	gggagccccagggaggag	ccucccucccugccuc	ccucccucccugccuccuucuggagggagccccagggaggag	chr21:41199311..41199353:+
2	8	chr17_18200	2.4	83 +/- 17%	-	14	14	0	0	yes	-	-	-	-	gguaaggaagaggucgcg	cggcgcucgcucaaggaacu	cggcgcucgcucaaggaacugaucccgguacgggcgggggucgggggguaaggaagaggucgcg	chr17:3846003..3846067:-
2	8	chr17_17900	2.2	83 +/- 17%	-	24	24	0	0	yes	-	-	-	-	gauguggggacggaggagg	ucccccacaggccu	gauguggggacggaggaggggaaccagauguguuccccucccccacaggccu	chr17:4007057..4007109:+
2	8	chr10_13084	2.2	83 +/- 17%	-	14	14	0	0	yes	-	-	-	-	aagagcaaacgguggaugg	gucugccugcugucu	gucugccugcugucuccauagaagagacugcaguuggcuuccagaaacgggugcagccugacuaggagaagagcaaacgguggaugg	chr10:110834296..110834383:-
2	8	chr6_8453	2.1	83 +/- 17%	-	44	44	0	0	yes	-	-	-	-	acucuggcuggugugaug	ugacccuggcuaguguua	ugacccuggcuaguguuaugauucuggcaggugugaugauucuggccuguuugaucagacucuggcuggugugaug	chr6:163842175..163842251:+
2	8	chr16_17365	2.1	83 +/- 17%	-	22	22	0	0	yes	-	-	-	-	gaggggauuggagagagg	uucuguguucuuccuucu	uucuguguucuuccuucuggcagugacuuauuucuccucccaggaggggauuggagagagg	chr16:50381108..50381169:+
2	8	chr8_10985	2.1	83 +/- 17%	-	11	11	0	0	yes	-	-	-	-	caucugugggauuaugacugaacau	uccaagucagaaucccacucaggugga	caucugugggauuaugacugaacauguccaagucagaaucccacucaggugga	chr8:55909397..55909450:-
2	8	chr2_3024	2	83 +/- 17%	-	47	47	0	0	yes	-	-	-	-	acucuugguugguccugg	uggacuucuaggaguua	uggacuucuaggaguuagucagcaacuuggucugaccaacucuugguugguccugg	chr2:69966153..69966209:-
2	8	chr16_17366	1.9	81 +/- 8%	-	22	22	0	0	yes	-	-	-	-	gaggggauuggagagagg	ccucugucccccucaa	gaggggauuggagagaggagguuuugucaugcuucccucugucccccucaa	chr16:50381151..50381202:+
2	8	chr6_8452	1.9	81 +/- 8%	-	44	44	0	0	yes	-	-	-	-	acucuggcuggugugaug	ugauucuggcagguguga	acucuggcuggugugaugagccuggcaggugugaugacccuggcuaguguuaugauucuggcagguguga	chr6:163842141..163842211:+
2	8	chr1_737	1.8	81 +/- 8%	-	12	12	0	0	yes	-	-	-	-	cucugaggguugggucuag	agacccaaccuguaccaaa	agacccaaccuguaccaaauaaauugcaaucucugaggguugggucuag	chr1:204840299..204840348:+
2	8	chr3_4770	1.8	81 +/- 8%	-	12	12	0	0	yes	-	-	-	-	agcuggaggaaaagaaac	auguuuucuugcaguggu	auguuuucuugcaguggugagcuggaggaaaagaaac	chr3:116724026..116724063:-
2	8	chr1_247	1.8	81 +/- 8%	-	77	77	0	0	yes	-	-	-	-	aggcuggguguugaagug	cuugagccuggaagguggag	cuugagccuggaagguggagguugcagugacucgagaucgcgccacugcacuuaggcuggguguugaagug	chr1:57784309..57784380:+
2	8	chr1_1353	1.7	81 +/- 8%	-	87	87	0	0	yes	-	-	-	-	agggaggagcucaagccu	guugcuuuucuugau	guugcuuuucuugaucagggaggagcucaagccu	chr1:93825424..93825458:-
2	8	chr1_805	1.7	81 +/- 8%	-	30	30	0	0	yes	-	-	-	-	ggagagguggaugagugg	acuuaauccugcugcuag	acuuaauccugcugcuaggucagaugcacagcacacaugugucgaccuggagagguggaugagugg	chr1:222444781..222444847:+
2	8	chr9_12084	1.5	81 +/- 8%	-	14	14	0	0	yes	-	-	-	-	aauugcugaaagggaagg	uuaccauggcagcagggag	uuaccauggcagcagggagacagugguggggggugggggacaagucagcaaauugcugaaagggaagg	chr9:113593858..113593926:-
2	8	chr12_14954	1.5	81 +/- 8%	-	31	31	0	0	yes	-	-	-	-	ggagagguggaugagugg	auuacauucaucucuacug	auuacauucaucucuacugcuuuggagagguggaugagugg	chr12:68283757..68283798:-
2	8	chrX_20973	1.4	81 +/- 8%	-	12	12	0	0	yes	-	-	-	-	aggugggaggcuaugaaaa	uucaggaagucuuguaccuca	uucaggaagucuuguaccucaucagaaccugggaggugggaggcuaugaaaa	chrX:107933979..107934031:+
2	8	chr18_18833	1.4	81 +/- 8%	-	11	11	0	0	yes	-	-	-	-	ggacugaaguggagaaau	guccccacccagccau	ggacugaaguggagaaaucaagagggacaagcucugguccccacccagccau	chr18:22392105..22392157:-
2	8	chr2_2876	1.3	81 +/- 8%	-	86	86	0	0	yes	-	-	-	-	aagcggaggacaagaaac	cucuuguccccccucug	cucuuguccccccucugaauugaggaagcggaggacaagaaac	chr2:33108523..33108566:-
2	8	chr16_17412	1.3	81 +/- 8%	-	78	78	0	0	yes	-	-	-	-	ccaguuguuugggauugc	acuacaugcugggcaacauagu	ccaguuguuugggauugcagugagcuauaacugugccugugaauagucacuacacuacaugcugggcaacauagu	chr16:63214037..63214112:+
2	8	chr2_2790	1.2	81 +/- 8%	rRNA	15	15	0	0	yes	-	-	-	-	aagcagggucgggccugguu	ccauaccacccugaacgc	ccauaccacccugaacgcaccugaucucgucugaucucagaagcuaagcagggucgggccugguu	chr2:11561706..11561771:-
2	8	chr2_3212	1.2	81 +/- 8%	-	19	19	0	0	yes	-	-	-	-	aaagggaggaaaagaaauc	ucucuccauuccuccgagaca	aaagggaggaaaagaaaucgaagucucuccauuccuccgagaca	chr2:120798117..120798161:-
2	8	chr20_19536	1.1	81 +/- 8%	-	20	20	0	0	yes	-	-	-	-	cuuugaagugagagguguc	caaguccuacuucugagaa	cuuugaagugagagguguccuuagaguggcucuugacaaguccuacuucugagaa	chr20:23000975..23001030:+
2	8	chr5_7234	1.1	81 +/- 8%	-	23	23	0	0	yes	-	-	-	-	auucgugggccugguggc	agcuaugcuuauugaugu	agcuaugcuuauugaugucucagcagucauucgugggccugguggc	chr5:30930794..30930840:-
2	8	chr17_18276	0.6	18 +/- 12%	-	9	9	0	0	yes	-	-	-	-	gagagggagagaacgcggu	cguucuucucuccguauugg	cguucuucucuccguauuggggagugagagggagagaacgcggu	chr17:19063928..19063972:-
2	8	chr17_17963	0.6	18 +/- 12%	-	9	9	0	0	yes	-	-	-	-	gagagggagagaacgcggu	cguucuucucuccguauugg	cguucuucucuccguauuggggagugagagggagagaacgcggu	chr17:19188179..19188223:+
2	8	chr17_18278	0.6	18 +/- 12%	-	9	9	0	0	yes	-	-	-	-	gagagggagagaacgcggu	cguucuucucuccguauugg	cguucuucucuccguauuggggagugagagggagagaacgcggu	chr17:19112428..19112472:-
2	8	chr17_18280	0.6	18 +/- 12%	-	9	9	0	0	yes	-	-	-	-	gagagggagagaacgcggu	cguucuucucuccguauugg	cguucuucucuccguauuggggagugagagggagagaacgcggu	chr17:19190037..19190081:-
2	8	chr1_409	0.5	18 +/- 12%	-	17	17	0	0	yes	-	-	-	-	agagggggucggggguuc	guucuugcccuccagaa	guucuugcccuccagaaaaguggaaaagggguagagacacagagagagggggucggggguuc	chr1:98805874..98805936:+
2	8	chr6_8079	0.4	18 +/- 12%	-	50	50	0	0	yes	-	-	-	-	aaagacgaaaagaacuuug	aagggcacucgcuuggg	aagggcacucgcuugggggcagucggacaugcugaagauggcagaacagaaagacgaaaagaacuuug	chr6:71672787..71672855:+
2	8	chr4_5717	0.3	18 +/- 12%	-	9	9	0	0	yes	-	-	-	-	agcagugagacugugggga	ccucagugaugaaugcugcuag	agcagugagacuguggggaguccaugguaacugugcuggcugcugguuuccucagugaugaaugcugcuag	chr4:13014475..13014546:-
2	8	chr15_16631	0.2	18 +/- 12%	-	9	9	0	0	yes	-	-	-	-	uucuuuggguucuggggg	cccaggaguucaagaaca	cccaggaguucaagaacagccugggaaacauauucuuucccugggguagcuccuguucuuuggguucuggggg	chr15:24012149..24012222:+
2	8	chr1_1583	0.1	18 +/- 12%	-	17	17	0	0	yes	-	-	-	-	gucagaggugaaauucua	ggguuucauauauuugacca	gucagaggugaaauucuauaauggguuucauauauuugacca	chr1:174538704..174538746:-
2	8	chr12_14354	0.1	18 +/- 12%	-	22	22	0	0	yes	-	-	-	-	cuauucucauaguccuagcu	ccuggcaaauuugugggugca	cuauucucauaguccuagcuuuauaggaacaacugcccaguggauugccuggucaguguuugaaagccuggcaaauuugugggugca	chr12:48022704..48022791:+
2	8	chr17_18194	0	18 +/- 12%	-	27	27	0	0	yes	-	-	-	-	aggugggaggcuuugagc	ugaguggguguauccaugaua	ugaguggguguauccaugauaacaguaauuagggaggugggaggcuuugagc	chr17:2716840..2716892:-
2	8	chr1_732	0	18 +/- 12%	-	19	19	0	0	yes	-	-	-	-	ugagugaagaugggaugg	ucccuaucuuuagagcu	ugagugaagaugggauggaacagaugugagaggaagaugggcaacuggguucuuugagauuuuucuucccuaucuuuagagcu	chr1:203690517..203690600:+
2	9	chr2_5530	6.4	67 +/- 36%	-	19	18	0	1	no	-	-	-	-	aacgaacgagacucuggc	ggagugauuugucuggcu	ggagugauuugucuggcuaauuccaauaacgaacgagacucuggc	chr2:132254812..132254857:-
2	9	chr19_33953	6	67 +/- 36%	-	18	17	0	1	no	-	-	-	-	aacggaggcuccuaaagg	uugggaggcugaggcagg	aacggaggcuccuaaagguuuaggaagccgggcacaguggcucaaaccuguaauccuagcacuuugggaggcugaggcagg	chr19:8053792..8053873:-
2	9	chr11_23785	2.6	88 +/- 9%	-	12	12	0	0	yes	-	-	-	-	ggauuggcucugagggcu	cccuuggaguggacaccac	cccuuggaguggacaccaccaugcccugugacuccuggggccacacagguggguggcagugcuguggauuggcucugagggcu	chr11:68716547..68716630:+
2	9	chr1_1544	2.6	88 +/- 9%	-	2218	2218	0	0	yes	-	-	-	-	ccgggggggggggggcggggggg	aacuggacaccccccccaaccccaccc	aacuggacaccccccccaaccccaccccuccacauuuccauuuacuuugugugcggggccgggggggggggggcggggggg	chr1:10792319..10792400:-
2	9	chr15_30323	2.3	88 +/- 9%	-	20	20	0	0	yes	-	-	-	-	agggagaguugggggugc	acucccgucugugu	agggagaguugggggugccagguacucccgucugugu	chr15:69965348..69965385:-
2	9	chr21_35416	2.3	88 +/- 9%	-	31	31	0	0	yes	-	-	-	-	ggugagugccgugcuuggg	ucauggcuugugugcaga	ggugagugccgugcuuggggcagacggcugccuucauggcuugugugcaga	chr21:41323065..41323116:+
2	9	chr9_21550	2.2	88 +/- 9%	-	34	34	0	0	yes	-	-	-	-	augccgaccagggauuggu	caccugggacuggcaggc	caccugggacuggcaggccccagagcccuugugugggggaagggggaggaugccgaccagggauuggu	chr9:135552377..135552445:-
2	9	chr22_35966	2.2	88 +/- 9%	-	121	121	0	0	yes	-	-	-	-	cucgaucugagcucaggc	augagccaccaugcc	cucgaucugagcucaggcauuccacccaccucggccucccaaagugcugggauaaugggcaugagccaccaugcc	chr22:49860995..49861070:+
2	9	chr4_9060	2.2	88 +/- 9%	-	39	39	0	0	yes	-	-	-	-	aagccugugaagguggggug	cccccaagaguacagggaugc	aagccugugaaggugggguguggguccuuccugggcccccaagaguacagggaugc	chr4:38303570..38303626:+
2	9	chr3_8778	2.1	88 +/- 9%	-	12	12	0	0	yes	-	-	-	-	cuuugaggccugggaugcc	acucccagugcccuccgagcg	acucccagugcccuccgagcgaggugguaacagccaagcugcagcuagcuccuggcuuuguagcuuugcuuugaggccugggaugcc	chr3:194281415..194281502:-
2	9	chr16_30795	2.1	88 +/- 9%	-	18	18	0	0	yes	-	-	-	-	gaggggauuggagagagg	uucuguguucuuccuucu	uucuguguucuuccuucuggcagugacuuauuucuccucccaggaggggauuggagagagg	chr16:50381108..50381169:+
2	9	chr13_27476	2	88 +/- 9%	-	12	12	0	0	yes	-	-	-	-	gaacccgcgagggggagcu	cuccagccugggugacag	gaacccgcgagggggagcuuccagugagucgagaucgugccacugcacuccagccugggugacag	chr13:107201495..107201560:+
2	9	chr16_30796	1.9	87 +/- 6%	-	18	18	0	0	yes	-	-	-	-	gaggggauuggagagagg	ccucugucccccucaa	gaggggauuggagagaggagguuuugucaugcuucccucugucccccucaa	chr16:50381151..50381202:+
2	9	chr14_28398	1.9	87 +/- 6%	-	247	247	0	0	yes	-	-	-	-	agagugggguuuugcaguccuuagc	uauggcugcauaauauuccaugaugu	agagugggguuuugcaguccuuagcugcaaaugaguccuuagcaagggacucauucuuuuuuauggcugcauaauauuccaugaugu	chr14:32485091..32485178:+
2	9	chr14_28709	1.9	87 +/- 6%	-	97	97	0	0	yes	-	-	-	-	ugacuugauuuugauuucc	aagugaaggucauc	aagugaaggucaucaucuuucuagagaugugacuugauuuugauuucc	chr14:82644614..82644662:+
2	9	chr6_14723	1.8	87 +/- 6%	-	25	25	0	0	yes	-	-	-	-	agaguggccuuguugcuac	ggcggcuucugcuccgu	ggcggcuucugcuccguacguguccccugggagccacccuucagguggagcauagaggggcuguguguagaguggccuuguugcuac	chr6:157634899..157634986:+
2	9	chr1_409	1.8	87 +/- 6%	-	62	62	0	0	yes	-	-	-	-	aggcuggguguugaagug	cuugagccuggaagguggag	cuugagccuggaagguggagguugcagugacucgagaucgcgccacugcacuuaggcuggguguugaagug	chr1:57784309..57784380:+
2	9	chr1_1317	1.7	87 +/- 6%	-	46	46	0	0	yes	-	-	-	-	ggagagguggaugagugg	acuuaauccugcugcuag	acuuaauccugcugcuaggucagaugcacagcacacaugugucgaccuggagagguggaugagugg	chr1:222444781..222444847:+
2	9	chr2_5788	1.7	87 +/- 6%	-	12	12	0	0	yes	-	-	-	-	caucauggugaaaccccuucucu	aggaggguggaucacuugagcc	aggaggguggaucacuugagccgaggauuagagaccagccugggcaucauggugaaaccccuucucu	chr2:167879169..167879236:-
2	9	chr1_89	1.7	87 +/- 6%	-	16	16	0	0	yes	-	-	-	-	ggaggggugcccgagggg	ccuaaaccaggugcuccucaca	ccuaaaccaggugcuccucacacccucguccuaagcauuuucacuaggaugcauuuccagggucuuuggaggggugcccgagggg	chr1:10754563..10754648:+
2	9	chr1_1471	1.7	87 +/- 6%	-	247	247	0	0	yes	-	-	-	-	agagugggguuuugcaguccuuagc	ugagggcuuugaaggcucuuggucugu	agagugggguuuugcaguccuuagcuguugcagaaauuaaguauugcaacuuacugagggcuuugaaggcucuuggucugu	chr1:630698..630779:-
2	9	chr8_18391	1.7	87 +/- 6%	-	12	12	0	0	yes	-	-	-	-	agguggugcauggcugug	caacugugcuauacacaccuca	caacugugcuauacacaccucagguaacacagcuguguuauauacaccacagguggugcauggcugug	chr8:55589398..55589466:+
2	9	chr18_33131	1.7	87 +/- 6%	-	21	21	0	0	yes	-	-	-	-	ggacugaaguggagaaau	guccccacccagccau	ggacugaaguggagaaaucaagagggacaagcucugguccccacccagccau	chr18:22392105..22392157:-
2	9	chr10_22904	1.6	87 +/- 6%	-	95	95	0	0	yes	-	-	-	-	aggaagguggggaugacgg	cccaccccacaugcugccuuu	cccaccccacaugcugccuuucaaggaagguggggaugacgg	chr10:70253345..70253387:-
2	9	chr9_20978	1.5	87 +/- 6%	-	31	31	0	0	yes	-	-	-	-	agaauaggugggaggcugu	ugcaucccuacuuuacuca	ugcaucccuacuuuacucacacugccacuagcagagagaauaggugggaggcugu	chr9:34807336..34807391:-
2	9	chr12_26434	1.5	87 +/- 6%	-	46	46	0	0	yes	-	-	-	-	ggagagguggaugagugg	auuacauucaucucuacug	auuacauucaucucuacugcuuuggagagguggaugagugg	chr12:68283757..68283798:-
2	9	chr11_25049	1.4	87 +/- 6%	-	30	30	0	0	yes	-	-	-	-	aggaucuagaaucacagg	uguggucuuguccuug	aggaucuagaaucacaggcuuggccaggccaucagcucuugcuugacauuuucaugggccgcugaggccccuguggucuuguccuug	chr11:117669906..117669993:-
2	9	chrX_36927	1.4	87 +/- 6%	-	14	14	0	0	yes	-	-	-	-	aggugggaggcuaugaaa	ucaggaagucuuguaccuca	ucaggaagucuuguaccucaucagaaccugggaggugggaggcuaugaaa	chrX:107933980..107934030:+
2	9	chr16_31458	1.4	87 +/- 6%	-	10	10	0	0	yes	-	-	-	-	cacugggugaccaggagc	uuuuggagucaggcaggcc	uuuuggagucaggcaggccuggccagguuuaacuuuuaaccaacugccuaggcacugggugaccaggagc	chr16:79330822..79330892:-
2	9	chr9_21008	1.3	87 +/- 6%	-	78	78	0	0	yes	-	-	-	-	uggugaaaccccgucucu	agaugggugaaucaccuga	agaugggugaaucaccugaggugaagaguucgagaccagccuggcucucauggugaaaccccgucucu	chr9:38509741..38509809:-
2	9	chr16_30892	1.3	87 +/- 6%	-	164	164	0	0	yes	-	-	-	-	ccaguuguuugggauugc	acuacaugcugggcaacauagu	ccaguuguuugggauugcagugagcuauaacugugccugugaauagucacuacacuacaugcugggcaacauagu	chr16:63214037..63214112:+
2	9	chrY_38107	1.1	87 +/- 6%	-	38	38	0	0	yes	-	-	-	-	ugaaaccccaucucuacu	cggaggugggaggaucaca	cggaggugggaggaucacaaggucaggaguuccagacaagccuggccaacauguugaaaccccaucucuacu	chrY:2891353..2891425:+
2	9	chr3_8717	1.1	87 +/- 6%	-	24	24	0	0	yes	-	-	-	-	gaagcuugacugugagacug	gucucacaauuucagagcugaau	gaagcuugacugugagacuguaagucucacaauuucagagcugaau	chr3:186652029..186652075:-
2	9	chr5_12642	1.1	87 +/- 6%	-	52	52	0	0	yes	-	-	-	-	auucgugggccugguggc	agcuaugcuuauugaugu	agcuaugcuuauugaugucucagcagucauucgugggccugguggc	chr5:30930794..30930840:-
2	9	chr7_GL383534v2_alt_38797	1	87 +/- 6%	-	10	10	0	0	yes	-	-	-	-	gaaguggagccuguggcuu	gccuugcucuaugccag	gaaguggagccuguggcuucggaaaucaccuuucgaagccuugcucuaugccag	chr7_GL383534v2_alt:26638..26692:-
2	9	chr7_17857	1	87 +/- 6%	-	10	10	0	0	yes	-	-	-	-	gaaguggagccuguggcuu	gccuugcucuaugccag	gaaguggagccuguggcuucggaaaucaccuuucgaagccuugcucuaugccag	chr7:141660046..141660100:-
2	9	chr7_16345	0.9	22 +/- 11%	-	288	288	0	0	yes	-	-	-	-	ccgagggggggggggggg	ccuguaaucccagcacuuuggga	ccuguaaucccagcacuuugggaggccgagggggggggggggg	chr7:55899403..55899446:+
2	9	chr2_5661	0.9	22 +/- 11%	-	10	10	0	0	yes	-	-	-	-	agugaguucacccucuaaauc	uuuagagguaaggacuaaaggg	agugaguucacccucuaaaucaccacgaugauuuagagguaaggacuaaaggg	chr2:148881701..148881754:-
2	9	chr10_23254	0.8	22 +/- 11%	-	28	28	0	0	yes	-	-	-	-	caaaagggaaugagguug	cccucccucccuucauuc	cccucccucccuucauucuuuccuuccagaauaauucaguccaaaagggaaugagguug	chr10:120723250..120723309:-
2	9	chr16_30941	0.7	22 +/- 11%	-	2	1	0	1	yes	-	-	-	-	aggagacggaaguugcagugagcc	gacacaagacuccgucuc	aggagacggaaguugcagugagccgaggucgcaccaccacacuccagccugagcgacacaagacuccgucuc	chr16:71757375..71757447:+
2	9	chrM_38513	0.7	22 +/- 11%	-	247	247	0	0	yes	-	-	-	-	agagugggguuuugcaguccuuagc	ugagggcuuugaaggcucuuggucugu	agagugggguuuugcaguccuuagcuguuacagaaauuaaguauugcaacuuacugagggcuuugaaggcucuuggucugu	chrM:5528..5609:-
2	9	chr16_30883	0.5	22 +/- 11%	-	10	10	0	0	yes	-	-	-	-	aagcucggaaaugccugc	ggguaucccugcacuuuc	ggguaucccugcacuuucaugggccagggaaaucccuccaccccuguuaagcucggaaaugccugc	chr16:62683947..62684013:+
2	9	chr10_23094	0.3	22 +/- 11%	-	15	15	0	0	yes	-	-	-	-	auucugcagccaguggaugga	caugugcugagcagaacua	caugugcugagcagaacuauguauauucugcagccaguggaugga	chr10:98799460..98799505:-
2	9	chr8_19733	0.2	22 +/- 11%	-	11	11	0	0	yes	-	-	-	-	cuggagccaaagcgaaagu	aaacgcugaugcuuccaggca	cuggagccaaagcgaaaguuuuaaccacuacaccacaucauccuuguaugaagcaaaacgcugaugcuuccaggca	chr8:104738483..104738559:-
2	9	chr12_25495	0.2	22 +/- 11%	-	8	8	0	0	yes	-	-	-	-	aggugggagacugagaag	ucuuggggccccagcuuc	ucuuggggccccagcuucaucccauggcugcccauggcucccaggcuaggugaguggguggaaggugggagacugagaag	chr12:52153033..52153113:+
2	9	chr1_2475	0.1	22 +/- 11%	-	30	30	0	0	yes	-	-	-	-	ugucagaggugaaauucu	gguuucauauauuugaccau	ugucagaggugaaauucuauaauggguuucauauauuugaccau	chr1:174538703..174538747:-
2	9	chr16_31255	0	22 +/- 11%	-	8	8	0	0	yes	-	-	-	-	auccuggggcuggagacc	gggcuggcugcaggggua	auccuggggcuggagaccaaggcgcagagauguggggccugaacuugggcuggcugcaggggua	chr16:46731999..46732063:-
2	10	chr22_15316	526.5	66 +/- 40%	-	1047	1002	0	45	no	-	-	-	-	agagcgaaagcauuugcc	aagaauguuuucauuaauc	agagcgaaagcauuugccaagaauguuuucauuaauc	chr22:11251835..11251872:-
2	10	chr5_5762	86.7	66 +/- 40%	-	177	52	118	7	no	-	-	-	-	cugguuaauucugauaag	ggacgggauugacagauugac	ggacgggauugacagauugacagcucuuucucgauucugugggugguggugcauggccauucuuaguugguggagugauuugucugguuaauucugauaag	chr5:175115045..175115146:-
2	10	chr15_12465	4.9	70 +/- 34%	-	13	7	0	6	no	-	-	-	-	cgcggcggcggcggcggcggc	gggcgggcgccggcggcg	cgcggcggcggcggcggcggcagcggcggcggggggcgggcgccgggggagggggcgggcgccggcggcg	chr15:64775591..64775661:+
2	10	chr21_15146	3	75 +/- 27%	-	472	472	0	0	yes	-	-	-	-	ccgggggggggggggggg	cgcccccuucgccugggu	cgcccccuucgccugggucuggggccccgcgagacggcggaaaggggugggggcgcccgggggggggggggggg	chr21:39349262..39349336:-
2	10	chr1_658	2.6	88 +/- 12%	-	405	405	0	0	yes	-	-	-	-	ccgggggggggggggcggggggg	aacuggacaccccccccaaccccaccc	aacuggacaccccccccaaccccaccccuccacauuuccauuuacuuugugugcggggccgggggggggggggcggggggg	chr1:10792319..10792400:-
2	10	chr2_1637	2.5	88 +/- 12%	-	376	376	0	0	yes	-	-	-	-	acuggaggcagcaguggg	cacugcggccuucacaca	cacugcggccuucacacagcagaggggagaugucugcagacuggaggcagcaguggg	chr2:127098388..127098445:+
2	10	chr17_13485	2.5	88 +/- 12%	-	103	103	0	0	yes	-	-	-	-	gagagggacggccgggggu	ucucaguagauccccugcc	ucucaguagauccccugccccugugccccaggggaggagagggacggccgggggu	chr17:73878006..73878061:+
2	10	chr21_15155	2.2	88 +/- 12%	-	14	14	0	0	yes	-	-	-	-	cagugcgccccgggcgggg	ccgcuccccggcccacccgag	cagugcgccccgggcgggggcugccguccuccgcgacucaagagcgagcgcccccgcuccccggcccacccgag	chr21:41168714..41168788:-
2	10	chr3_2817	2.1	88 +/- 12%	-	1402	1402	0	0	yes	-	-	-	-	agagcgagacuccgucuc	ggggggguuuugagcugg	agagcgagacuccgucucaaaaaaaaaaaggggggggggggggguuuugagcugg	chr3:49947233..49947288:+
2	10	chr16_12911	2.1	88 +/- 12%	-	21	21	0	0	yes	-	-	-	-	gaggggauuggagagagg	uucuguguucuuccuucu	uucuguguucuuccuucuggcagugacuuauuucuccucccaggaggggauuggagagagg	chr16:50381108..50381169:+
2	10	chr16_12912	1.9	75 +/- 12%	-	21	21	0	0	yes	-	-	-	-	gaggggauuggagagagg	ccucugucccccucaa	gaggggauuggagagaggagguuuugucaugcuucccucugucccccucaa	chr16:50381151..50381202:+
2	10	chr14_11894	1.9	75 +/- 12%	-	1229	1229	0	0	yes	-	-	-	-	agagugggguuuugcaguccuuagc	uauggcugcauaauauuccaugaugu	agagugggguuuugcaguccuuagcugcaaaugaguccuuagcaagggacucauucuuuuuuauggcugcauaauauuccaugaugu	chr14:32485091..32485178:+
2	10	chr1_615	1.7	75 +/- 12%	-	1230	1230	0	0	yes	-	-	-	-	agagugggguuuugcaguccuuagc	ugagggcuuugaaggcucuuggucugu	agagugggguuuugcaguccuuagcuguugcagaaauuaaguauugcaacuuacugagggcuuugaaggcucuuggucugu	chr1:630698..630779:-
2	10	chr17_13266	1.7	75 +/- 12%	-	11	11	0	0	yes	-	-	-	-	gauguggggacggaggag	cccccacaggccu	gauguggggacggaggaggggaaccagauguguuccccucccccacaggccu	chr17:4007057..4007109:+
2	10	chr11_10567	1.4	75 +/- 12%	-	12	12	0	0	yes	-	-	-	-	aggaucuagaaucacagg	uguggucuuguccuug	aggaucuagaaucacaggcuuggccaggccaucagcucuugcuugacauuuucaugggccgcugaggccccuguggucuuguccuug	chr11:117669906..117669993:-
2	10	chr2_2032	1.3	75 +/- 12%	-	60	60	0	0	yes	-	-	-	-	agcggaggacaagaaacg	ucucuuguccccccucu	ucucuuguccccccucugaauugaggaagcggaggacaagaaacg	chr2:33108522..33108567:-
2	10	chr2_1979	1.2	75 +/- 12%	-	14	14	0	0	yes	-	-	-	-	ggaagaaggaaaggaagu	uuuucccuuuccuuguauguc	ggaagaaggaaaggaaguguggguugccuuauuuuucccuuuccuuguauguc	chr2:7911131..7911184:-
2	10	chr4_4045	0.9	16 +/- 16%	-	76	76	0	0	yes	-	-	-	-	ucggugaggaaggcugau	caguugacuuaacuuuug	caguugacuuaacuuuugauuggagauuacgaaaugauggcaacaucggugaggaaggcugau	chr4:110480035..110480098:+
2	10	chrM_16583	0.7	16 +/- 16%	-	1230	1230	0	0	yes	-	-	-	-	agagugggguuuugcaguccuuagc	ugagggcuuugaaggcucuuggucugu	agagugggguuuugcaguccuuagcuguuacagaaauuaaguauugcaacuuacugagggcuuugaaggcucuuggucugu	chrM:5528..5609:-
2	10	chr5_5511	0.6	16 +/- 16%	-	26	26	0	0	yes	-	-	-	-	aguuggaucuugggaguc	uuccugggaucuaauagc	aguuggaucuugggaguccucugagagucugaggggaaaugccucugaauucugcacaaaguaauauuuccugggaucuaauagc	chr5:97712644..97712729:-
2	10	chr5_GL339449v2_alt_16721	0.4	16 +/- 16%	-	20	20	0	0	no	-	-	-	-	ccgggggggggcgggggggg	caaccugcuuagucuuucugaau	ccgggggggggcggggggggguggagagaggucggcagauccagcucuccagcuuggcaaccugcuuagucuuucugaau	chr5_GL339449v2_alt:152363..152443:-
2	10	chr11_10417	0.3	16 +/- 16%	-	8	8	0	0	yes	-	-	-	-	aggaaagagagaagaaac	uguuucucacuugauuuu	aggaaagagagaagaaacuuugguuguuucucacuugauuuu	chr11:60459732..60459774:-
3	1	chr11_17023	49.9	66 +/- 48%	-	98	90	0	8	yes	-	-	-	-	cuacagccaagggaaugggcuugg	gagcuugacucuagucug	cuacagccaagggaaugggcuuggcggagucauugggaaaagaagacccugucgagcuugacucuagucug	chr11:111821439..111821510:-
3	1	chr19_22811	4.4	76 +/- 31%	-	16	15	0	1	no	-	-	-	-	guugguugauauagacagc	gcugugggaugaaccaaau	gcugugggaugaaccaaaugccauguuagggugccugaugcugaugcccauuagaccccagaaaauguguugguugauauagacagc	chr19:24001596..24001683:-
3	1	chr2_4151	2.7	83 +/- 18%	-	38	38	0	0	yes	-	-	-	-	auggaagggccaucccuu	gggaugccguccugag	auggaagggccaucccuugccuaggucagggacuuacugggugagguaggggaugccguccugag	chr2:218341598..218341663:-
3	1	chr6_10938	2.2	83 +/- 18%	rRNA	13	13	0	0	yes	-	-	-	-	cucauuagcuaguuggug	ccauccaggcaagggca	ccauccaggcaagggcacuagccugcuucucccaggauauuccaggugugcucauuagcuaguuggug	chr6:138681523..138681591:-
3	1	chr10_15483	2.1	83 +/- 18%	-	12	12	0	0	yes	-	-	-	-	caggcccggcggggaagga	cuuccaaacagacgggcugcc	caggcccggcggggaaggagacuuccaaacagacgggcugcc	chr10:5563868..5563910:-
3	1	chr3_5040	1.9	85 +/- 9%	-	11	11	0	0	yes	-	-	-	-	gauagguggguggcuuug	aggucaugccucuugcucuc	gauagguggguggcuuugagugggcggaggacuucaggguuuuaggggcucccccauucuaggucaugccucuugcucuc	chr3:170358466..170358546:+
3	1	chr10_15484	1.8	85 +/- 9%	-	12	12	0	0	yes	-	-	-	-	caggcccggcggggaagga	ggugcccacugggcucaaugca	ggugcccacugggcucaaugcagagauauuggggcugauguggcaggaggggugggugugcaggcccggcggggaagga	chr10:5563891..5563970:-
3	1	chr19_22546	1.7	85 +/- 9%	-	17	17	0	0	yes	-	-	-	-	auggugaaagcccgucucu	ggcacgguggcucacgccugu	auggugaaagcccgucucuccuaaaaauacaaaaauuaggcugggcacgguggcucacgccugu	chr19:8990371..8990435:+
3	1	chr3_5039	1.7	85 +/- 9%	-	11	11	0	0	yes	-	-	-	-	gauagguggguggcuuug	uugcacacccacccccagg	uugcacacccacccccaggcuucccgugucccuuguucucccucucuccggguuagagauagguggguggcuuug	chr3:170358409..170358484:+
3	1	chr2_2042	1.7	85 +/- 9%	-	47	47	0	0	yes	-	-	-	-	gaaucccuccuggcucacu	uggaggaaaagguaggguuuag	gaaucccuccuggcucacugcugaucagugggcccaccuggugcacagaugggauguggaggaaaagguaggguuuag	chr2:12923077..12923155:+
3	1	chr9_14590	1.5	85 +/- 9%	-	57	57	0	0	yes	-	-	-	-	agaauaggugggaggcugu	ugcaucccuacuuuacuca	ugcaucccuacuuuacucacacugccacuagcagagagaauaggugggaggcugu	chr9:34807336..34807391:-
3	1	chr5_8661	1.5	85 +/- 9%	-	12	12	0	0	yes	-	-	-	-	uugaauggagaguuugac	ggauccuccaucucagca	uugaauggagaguuugacaguuguggugacuccagaacccaggacaguggauccuccaucucagca	chr5:11879977..11880043:-
3	1	chr22_KI270879v1_alt_26259	1.5	85 +/- 9%	-	9	9	0	0	yes	-	-	-	-	ggcggcgcgcgcgcgcgugcgc	gugcgugugcgugugcgugugug	ggcggcgcgcgcgcgcgugcgcgcgugugugcgcgugugugcgcgcgugcgcgugugcgugugcgugugcgugugug	chr22_KI270879v1_alt:301734..301811:-
3	1	chr11_17051	1.4	85 +/- 9%	-	83	83	0	0	yes	-	-	-	-	aggaucuagaaucacagg	uguggucuuguccuug	aggaucuagaaucacaggcuuggccaggccaucagcucuugcuugacauuuucaugggccgcugaggccccuguggucuuguccuug	chr11:117669906..117669993:-
3	1	chr22_24107	1.4	85 +/- 9%	-	9	9	0	0	yes	-	-	-	-	ggcggcgcgcgcgcgcgugcgc	gugcgugugcgugugugugug	ggcggcgcgcgcgcgcgugcgcgcgugugugcgcgugugugcgcgcgugcgcgugugcgugugcgugugugugug	chr22:24011111..24011186:-
3	1	chr8_12771	1.3	85 +/- 9%	-	11	11	0	0	yes	-	-	-	-	cagguggugcauggcugu	aacugugcuauacacaccucag	aacugugcuauacacaccucagguaacacagcuguguuauauacaccacagguggugcauggcugu	chr8:55589399..55589465:+
3	1	chr2_3283	1.3	85 +/- 9%	-	14	14	0	0	yes	-	-	-	-	gaugaccagccacacugg	agguucuggucauuuc	gaugaccagccacacuggcaaccaccuuagcuuuggugauuguaccuuuccauccuuucuccaaaccagguucuggucauuuc	chr2:23285846..23285929:-
3	1	chr19_22653	1.2	85 +/- 9%	-	74	74	0	0	yes	-	-	-	-	cacugaaugucaaagugaagg	acgacuugugauuucugugca	acgacuugugauuucugugcagggcacugaaugucaaagugaagg	chr19:43406200..43406245:+
3	1	chr5_8753	0.9	43 +/- 17%	-	24	24	0	0	yes	-	-	-	-	cugaaaccguuugcuuac	gagcauaaugucagag	cugaaaccguuugcuuaccccuucuuauucagaaugaucaguaagaaaugggugagcauaaugucagag	chr5:31990036..31990105:-
3	1	chr6_9524	0.9	43 +/- 17%	-	15	15	0	0	yes	-	-	-	-	ugguucauucaaauuucuguu	cagaugugccagugaacuagg	ugguucauucaaauuucuguuuugggcucccagaaaaauaccaucgagaaaggacagaugugccagugaacuagg	chr6:19382692..19382767:+
3	1	chr2_3733	0.9	43 +/- 17%	-	9	8	0	1	no	-	-	-	-	aacgaacgagacucuggc	ggagugauuugucuggcu	ggagugauuugucuggcuaauuccaauaacgaacgagacucuggc	chr2:132254812..132254857:-
3	1	chr1_543	0.4	43 +/- 17%	-	13	13	0	0	yes	-	-	-	-	gaggugauaaaaguuuccu	ucuaguuuugucuccucug	ucuaguuuugucuccucugugaagcugaucucagaucgcuaaaagauugcucagacuacagaggugauaaaaguuuccu	chr1:160683027..160683106:+
3	1	chr2_2346	0.1	43 +/- 17%	-	8	8	0	0	yes	-	-	-	-	agguguccuaagaugaucu	augguugacggcaccucu	agguguccuaagaugaucugaagacggggaggccugggaugguugacggcaccucu	chr2:71588022..71588078:+
3	1	chr15_20159	0	43 +/- 17%	-	7	7	0	0	yes	-	-	-	-	cugguaauuggagugagu	caauuccuucccagaa	caauuccuucccagaagcgauucugguaauuggagugagu	chr15:70190096..70190136:+
3	1	chr6_10187	0	43 +/- 17%	-	8	8	0	0	yes	-	-	-	-	agaguggccuuguugcuac	ggcggcuucugcuccgu	ggcggcuucugcuccguacguguccccugggagccacccuucagguggagcauagaggggcuguguguagaguggccuuguugcuac	chr6:157634899..157634986:+
3	1	chr7_11776	0	43 +/- 17%	-	38	38	0	0	yes	-	-	-	-	gacagagcgagacuccaucuc	gauggugccucuacacuc	gauggugccucuacacuccagccugggagacagagcgagacuccaucuc	chr7:1328163..1328212:-
3	1	chr2_4255	0	43 +/- 17%	-	16	16	0	0	yes	-	-	-	-	ucagguggaagacauuguc	cgauauuccugaauccuugca	ucagguggaagacauugucuucaauaguuuauucaagaaggaauuauggggacgauauuccugaauccuugca	chr2:237657746..237657819:-
3	2	chr21_23640	21.5	62 +/- 49%	-	41	39	0	2	yes	-	-	-	-	gaggaggggggggggagg	aagacccugucuccaaaa	aagacccugucuccaaaaggaggaggaggaggggggggggagg	chr21:43532357..43532400:-
3	2	chr7_10847	2.9	84 +/- 16%	-	2078	2078	0	0	yes	-	-	-	-	cggggggggggggggggggg	cccccuccccccgucccggc	cccccuccccccgucccggccucccacgcacggggggggggggggggggg	chr7:75878864..75878914:+
3	2	chr6_9862	2.9	84 +/- 16%	-	26	26	0	0	yes	-	-	-	-	gaggcggggggggggggg	ccggccccgccccuc	ccggccccgccccucgcccgggcagaaugggggagggggaggcggggggggggggg	chr6:12011271..12011327:-
3	2	chr1_992	2.6	84 +/- 16%	-	2353	2353	0	0	yes	-	-	-	-	ccgggggggggggggcgggg	uggacaccccccccaaccccaccc	uggacaccccccccaaccccaccccuccacauuuccauuuacuuugugugcggggccgggggggggggggcgggg	chr1:10792322..10792397:-
3	2	chr7_11883	2.5	84 +/- 16%	-	638	638	0	0	yes	-	-	-	-	ccggggggggggggggcgg	ggacucuccugagguguggcc	ccggggggggggggggcggccuugagaccaggaccaggguguggaggccagaugagcagggacucuccugagguguggcc	chr7:155515230..155515310:-
3	2	chr22_23814	2.1	84 +/- 16%	-	42	41	1	0	yes	-	-	-	-	cucgaucugagcucaggc	augagccaccaugcc	cucgaucugagcucaggcauuccacccaccucggccucccaaagugcugggauaaugggcaugagccaccaugcc	chr22:49860995..49861070:+
3	2	chr2_3334	1.9	82 +/- 10%	-	24	24	0	0	yes	-	-	-	-	agagaggggggaggaggag	ccuggggucacccagcuuc	ccuggggucacccagcuucuggaggaggagagaggggggaggaggag	chr2:60140949..60140996:-
3	2	chr2_2008	1.7	82 +/- 10%	-	15	15	0	0	yes	-	-	-	-	gaaucccuccuggcucacu	uggaggaaaagguaggguuuag	gaaucccuccuggcucacugcugaucagugggcccaccuggugcacagaugggauguggaggaaaagguaggguuuag	chr2:12923077..12923155:+
3	2	chr9_13908	1.5	82 +/- 10%	-	69	69	0	0	yes	-	-	-	-	agaauaggugggaggcugu	ugcaucccuacuuuacuca	ugcaucccuacuuuacucacacugccacuagcagagagaauaggugggaggcugu	chr9:34807336..34807391:-
3	2	chr3_5206	1.4	82 +/- 10%	-	126	126	0	0	yes	-	-	-	-	agagaggggggggggggg	cucccuccaacguagaca	cucccuccaacguagacacacacauacacacacacacacacagagagaggggggggggggg	chr3:67999268..67999329:-
3	2	chr11_16491	1.4	82 +/- 10%	-	77	77	0	0	yes	-	-	-	-	aggaucuagaaucacagg	uguggucuuguccuug	aggaucuagaaucacaggcuuggccaggccaucagcucuugcuugacauuuucaugggccgcugaggccccuguggucuuguccuug	chr11:117669906..117669993:-
3	2	chr9_14148	1.3	82 +/- 10%	-	15	15	0	0	yes	-	-	-	-	agucaaaagggaaugagg	ucauguccuuuauug	ucauguccuuuauugguucugcauuaacugauaacagaaagugccucaugaaggagccaagucaaaagggaaugagg	chr9:108098115..108098192:-
3	2	chr16_20444	1.3	82 +/- 10%	-	36	36	0	0	yes	-	-	-	-	ccaguuguuugggauugc	acuacaugcugggcaacauagu	ccaguuguuugggauugcagugagcuauaacugugccugugaauagucacuacacuacaugcugggcaacauagu	chr16:63214037..63214112:+
3	2	chr6_10121	1.2	82 +/- 10%	-	14	14	0	0	yes	-	-	-	-	caguuuugcuaccaaaug	uuuguauuauagaauuguggg	caguuuugcuaccaaaugagcuuguggcaaacuucugccagagccuuuuguauuauagaauuguggg	chr6:73499729..73499796:-
3	2	chr7_11687	1	82 +/- 10%	-	9	9	0	0	yes	-	-	-	-	gaacccgcgagggggagcu	cuccagccugggugacag	gaacccgcgagggggagcuugcagugagccaagaucacgccacugcacuccagccugggugacag	chr7:115106885..115106950:-
3	2	chr3_4973	0.9	30 +/- 15%	-	13	13	0	0	yes	-	-	-	-	gaacugugaaaacagaga	ucugaccuugcagcau	gaacugugaaaacagagaaugaguaagaaaggagacccugguucucggagaaauucauucucugaccuugcagcau	chr3:12192148..12192224:-
3	2	chr5_8431	0.9	30 +/- 15%	-	25	25	0	0	yes	-	-	-	-	cugaaaccguuugcuuac	gagcauaaugucagag	cugaaaccguuugcuuaccccuucuuauucagaaugaucaguaagaaaugggugagcauaaugucagag	chr5:31990036..31990105:-
3	2	chr12_17240	0.9	30 +/- 15%	-	10	10	0	0	yes	-	-	-	-	auuggaaugggaacaauuu	gcauccuguuucuuugc	gcauccuguuucuuugcuugucuuccaagagucuggcugucaggcauuggaaugggaacaauuu	chr12:20466172..20466236:-
3	2	chr11_16255	0.8	30 +/- 15%	-	9	9	0	0	yes	-	-	-	-	aggaaagagagaagaaac	uguuucucacuugauuuu	aggaaagagagaagaaacuuugguuguuucucacuugauuuu	chr11:60459732..60459774:-
3	2	chr20_23206	0.7	30 +/- 15%	-	15	15	0	0	yes	-	-	-	-	gagaggagaagugauugc	aauaugugauuuugauucuc	aauaugugauuuugauucuccagcugagaacaggagaagccuggggagaggagaagugauugc	chr20:46594022..46594085:-
3	2	chr13_18156	0.6	30 +/- 15%	-	9	9	0	0	yes	-	-	-	-	gaacccgcgagggggagcu	cuccagccugggugacag	gaacccgcgagggggagcuuccagugagucgagaucgugccacugcacuccagccugggugacag	chr13:107201495..107201560:+
3	2	chr6_9543	0.2	30 +/- 15%	-	12	12	0	0	yes	-	-	-	-	acagauugagagcucuuu	caagcuagcaagaucugucc	caagcuagcaagaucuguccugguuuggauggcucuuccuccaguggaagacaucuaagugacuacagauugagagcucuuu	chr6:99119501..99119583:+
3	2	chr4_6842	0.2	30 +/- 15%	-	8	8	0	0	yes	-	-	-	-	caauuggacaugggugagg	uugcugaaucaucugggugggu	uugcugaaucaucugggugggugcuucugguccagagggccuucauccucuggggcagugcaccaauuggacaugggugagg	chr4:69379323..69379405:-
3	2	chrX_25086	0.2	30 +/- 15%	-	14	14	0	0	yes	-	-	-	-	agaauaagugggagaugg	cuuuccuaguuuuuga	cuuuccuaguuuuugagaaagacacagaauaagugggagaugg	chrX:123430031..123430074:-
3	2	chr4_6840	0.2	30 +/- 15%	-	8	8	0	0	yes	-	-	-	-	caauuggacaugggugagg	uugcugaaucaucugggugggu	uugcugaaucaucugggugggugcuucugguccagagggccuucauccucuggggcagugcaccaauuggacaugggugagg	chr4:69270343..69270425:-
3	2	chr1_1063	0.1	30 +/- 15%	-	10	10	0	0	yes	-	-	-	-	aggguuguauuuauuagau	uuaauauacaugucuuc	aggguuguauuuauuagaucuccauuuuaauauacaugucuuc	chr1:31417033..31417076:-
3	2	chr1_1729	0	30 +/- 15%	-	9	9	0	0	yes	-	-	-	-	agaggugaaagagauuagu	ugauccuucuugccccuac	agaggugaaagagauuaguuaggcaaagaaggaagagacugacgugauccuucuugccccuac	chr1:201362195..201362258:-
3	3	chr2_5318	13.1	68 +/- 47%	-	32	31	0	1	yes	-	-	-	-	uauuuugauuuucaguac	aucugggugugguuuucuu	uauuuugauuuucaguacuucaguuaugauguaucugggugugguuuucuu	chr2:228355020..228355071:+
3	3	chr1_1758	2.6	85 +/- 17%	-	2693	2693	0	0	yes	-	-	-	-	ccgggggggggggggcgggggg	acuggacaccccccccaaccccaccc	acuggacaccccccccaaccccaccccuccacauuuccauuuacuuugugugcggggccgggggggggggggcgggggg	chr1:10792320..10792399:-
3	3	chr7_22727	2.5	85 +/- 17%	-	800	800	0	0	yes	-	-	-	-	ccggggggggggggggcgg	ggacucuccugagguguggcc	ccggggggggggggggcggccuugagaccaggaccaggguguggaggccagaugagcagggacucuccugagguguggcc	chr7:155515230..155515310:-
3	3	chr12_32514	2.2	85 +/- 17%	-	22	22	0	0	yes	-	-	-	-	ggauaucuaggcuccuau	accuaggcuccuguccac	ggauaucuaggcuccuauccacccgaguggauaucuaugcuccuguccaccccaguggauaccuaggcuccuguccac	chr12:129972983..129973061:+
3	3	chr15_37857	2	85 +/- 17%	-	83	83	0	0	yes	-	-	-	-	uguugaaaaggaagcagu	ugauuccugacucagccac	uguugaaaaggaagcagugcagccucaagguggggcucccagacucagaaguuccacugcugaggucugauuccugacucagccac	chr15:71456589..71456675:-
3	3	chr12_32513	1.9	91 +/- 6%	-	22	22	0	0	yes	-	-	-	-	ggauaucuaggcuccuau	aucaaugcuccuguccac	aucaaugcuccuguccacccaguggauaucuaggcuccuau	chr12:129972960..129973001:+
3	3	chr14_36269	1.9	91 +/- 6%	rRNA	13	13	0	0	yes	-	-	-	-	agagggagcaugagaaag	uuuuuuguuuuuuuuuu	agagggagcaugagaaagggcaagucugagcaggcauggccuucaggggucagcucugacuugguuuuuuuuuguuuuuuuuuu	chr14:38877336..38877420:-
3	3	chr2_3528	1.7	91 +/- 6%	-	20	20	0	0	yes	-	-	-	-	gaaucccuccuggcucacu	uggaggaaaagguaggguuuag	gaaucccuccuggcucacugcugaucagugggcccaccuggugcacagaugggauguggaggaaaagguaggguuuag	chr2:12923077..12923155:+
3	3	chr10_28074	1.7	91 +/- 6%	-	27	27	0	0	yes	-	-	-	-	acugaaggcagcaggcuc	gccugaccugcaucccuggagg	acugaaggcagcaggcuccacacuggccugaccugcaucccuggagg	chr10:96238123..96238170:+
3	3	chr19_41902	1.6	91 +/- 6%	-	13	13	0	0	yes	-	-	-	-	gacauuggguugacggcu	ccgaggacucagacag	ccgaggacucagacagaagagggucccucagucaccugggaaucccugugggaugacauuggguugacggcu	chr19:5493539..5493611:-
3	3	chr9_26562	1.5	91 +/- 6%	-	87	87	0	0	yes	-	-	-	-	agaauaggugggaggcugu	ugcaucccuacuuuacuca	ugcaucccuacuuuacucacacugccacuagcagagagaauaggugggaggcugu	chr9:34807336..34807391:-
3	3	chr20_42701	1.5	91 +/- 6%	-	17	17	0	0	yes	-	-	-	-	gugauagggauagauuuuu	gagucuugcucuauuggcu	gugauagggauagauuuuuuuuuuuuuugaagcggagucuugcucuauuggcu	chr20:10182673..10182726:-
3	3	chr16_39134	1.4	91 +/- 6%	-	10	10	0	0	yes	-	-	-	-	gcacugggugaccaggagc	uuuuggagucaggcaggccu	uuuuggagucaggcaggccuggccagguuuaacuuuuaaccaacugccuaggcacugggugaccaggagc	chr16:79330822..79330892:-
3	3	chr11_31307	1.4	91 +/- 6%	-	59	59	0	0	yes	-	-	-	-	aggaucuagaaucacagg	uguggucuuguccuug	aggaucuagaaucacaggcuuggccaggccaucagcucuugcuugacauuuucaugggccgcugaggccccuguggucuuguccuug	chr11:117669906..117669993:-
3	3	chr7_21846	1.3	91 +/- 6%	-	12	12	0	0	yes	-	-	-	-	agaaguaacuagaauaug	uguuuucuguugcagggga	uguuuucuguugcaggggagaagguggcuuucccagaaguaacuagaauaug	chr7:42645968..42646020:-
3	3	chr9_27070	1.3	91 +/- 6%	-	15	15	0	0	yes	-	-	-	-	gucaaaagggaaugagggu	ccucauguccuuuauuggu	ccucauguccuuuauugguucugcauuaacugauaacagaaagugccucaugaaggagccaagucaaaagggaaugagggu	chr9:108098113..108098194:-
3	3	chr16_38460	1.3	91 +/- 6%	-	30	30	0	0	yes	-	-	-	-	ccaguuguuugggauugc	acuacaugcugggcaacauagu	ccaguuguuugggauugcagugagcuauaacugugccugugaauagucacuacacuacaugcugggcaacauagu	chr16:63214037..63214112:+
3	3	chr7_21396	1.2	91 +/- 6%	-	15	15	0	0	yes	-	-	-	-	gggagccagguuauugagu	ucaguccuggcuuugcu	gggagccagguuauugaguuacucaguccuggcuuugcu	chr7:142011543..142011582:+
3	3	chr1_743	1	91 +/- 6%	-	14	14	0	0	yes	-	-	-	-	uuugaauacauuaucauuu	ccuuuaauguauucaaagu	ccuuuaauguauucaaaguggacuauguuaagcacaguccuaauguauuccacuuugaauacauuaucauuu	chr1:100051829..100051901:+
3	3	chr6_19226	1	91 +/- 6%	-	18	18	0	0	yes	-	-	-	-	gauggaagagcucagauuc	gucugagucagagucuauccc	gucugagucagagucuaucccagauggaagagcucagauuc	chr6:43611069..43611110:-
3	3	chr8_24086	1	91 +/- 6%	-	10	10	0	0	yes	-	-	-	-	cuggggauagagcauugc	cuugcucuaugccugaca	cuugcucuaugccugacacuucauucauucuucuggugaccuggggauagagcauugc	chr8:6475625..6475683:-
3	3	chr7_20707	0.9	50 +/- 13%	-	379	379	0	0	yes	-	-	-	-	ccgagggggggggggggg	ccuguaaucccagcacuuuggga	ccuguaaucccagcacuuugggaggccgagggggggggggggg	chr7:55899403..55899446:+
3	3	chr5_16245	0.9	50 +/- 13%	-	67	67	0	0	yes	-	-	-	-	cugaaaccguuugcuuac	gagcauaaugucagag	cugaaaccguuugcuuaccccuucuuauucagaaugaucaguaagaaaugggugagcauaaugucagag	chr5:31990036..31990105:-
3	3	chr8_24385	0.8	50 +/- 13%	-	12	12	0	0	yes	-	-	-	-	gcauuuugaaaagaggguu	caucucuuauagugcug	gcauuuugaaaagaggguuccacuuccuugaagugauuuaaauacacaagacuucagaagggaacaucucuuauagugcug	chr8:40578786..40578867:-
3	3	chr16_38533	0.8	50 +/- 13%	-	12	12	0	0	yes	-	-	-	-	gaacugugagaacagauu	uuguuuucagacuucua	uuguuuucagacuucuagccucuagaacugugagaacagauu	chr16:71472322..71472364:+
3	3	chr8_24330	0.7	50 +/- 13%	-	67	67	0	0	yes	-	-	-	-	aacacagggagguauuuac	gguccucaccugcuccaa	gguccucaccugcuccaaucacaaacacagggagguauuuac	chr8:34628565..34628607:-
3	3	chrUn_GL000213v1_48121	0.7	50 +/- 13%	-	10	10	0	0	yes	-	-	-	-	caucucaguagcuggagc	ccaagcugucucaaagagca	caucucaguagcuggagccugugcaugccagucaaggccaagcugucucaaagagca	chrUn_GL000213v1:97659..97716:-
3	3	chr21_43134	0.7	50 +/- 13%	-	10	10	0	0	yes	-	-	-	-	caucucaguagcuggagc	ccaagcugucucaaagagca	caucucaguagcuggagccugugcaugccagucaaggccaagcugucucaaagagca	chr21:13651226..13651283:+
3	3	chr15_37185	0.6	50 +/- 13%	-	10	10	0	0	yes	-	-	-	-	gaggcagcagugaggaac	uccagcaagugcaaaggcccug	uccagcaagugcaaaggcccugaggugagagacagcauggaggcagcagugaggaac	chr15:69308760..69308817:+
3	3	chr1_1895	0.4	50 +/- 13%	-	38	38	0	0	yes	-	-	-	-	aggguuguauuuauuagau	uuaauauacaugucuuc	aggguuguauuuauuagaucuccauuuuaauauacaugucuuc	chr1:31417033..31417076:-
3	3	chr6_18075	0.4	50 +/- 13%	-	79	79	0	0	yes	-	-	-	-	aaagacgaaaagaacuuug	aagggcacucgcuuggg	aagggcacucgcuugggggcagucggacaugcugaagauggcagaacagaaagacgaaaagaacuuug	chr6:71672787..71672855:+
3	4	chr19_35439	671.7	80 +/- 31%	-	1322	1321	0	1	no	-	-	-	-	ccgggcggggggggggggggg	cgccacugcacuccagccug	ccgggcgggggggggggggggagguugcagugagccgagaucgcgccacugcacuccagccug	chr19:1240715..1240778:-
3	4	chr1_1767	53.1	80 +/- 31%	-	113	112	0	1	no	-	-	-	-	gaguguuguggguuauuguu	gucuccccccacaaccac	gaguguuguggguuauuguuaagcugauuuaccauugucuccccccacaaccac	chr1:35427830..35427884:-
3	4	chr1_1616	2.6	89 +/- 13%	-	2812	2812	0	0	yes	-	-	-	-	ccgggggggggggggcggggggg	aacuggacaccccccccaaccccaccc	aacuggacaccccccccaaccccaccccuccacauuuccauuuacuuugugugcggggccgggggggggggggcggggggg	chr1:10792319..10792400:-
3	4	chr22_37505	2.5	89 +/- 13%	-	103	103	0	0	yes	-	-	-	-	ccgggggggggggggcgg	gcggacucccugggg	ccgggggggggggggcgggaaacgcagacuccugggggcaugggaaaugcagacuccccgggggcaugggaaaaugcggacucccugggg	chr22:49648781..49648871:-
3	4	chr7_19463	2.5	89 +/- 13%	-	102	102	0	0	yes	-	-	-	-	ccggggggggggggggcg	gacucuccugagguguggcc	ccggggggggggggggcggccuugagaccaggaccaggguguggaggccagaugagcagggacucuccugagguguggcc	chr7:155515230..155515310:-
3	4	chr12_27264	2.4	89 +/- 13%	-	121	120	1	0	yes	-	-	-	-	agagcgagacuccgucuc	ggcaggagaauggcaaacc	ggcaggagaauggcaaacccaggaggcggagcuugcagugagccgagaucgcgccacugcacuccagccugggcgauagagcgagacuccgucuc	chr12:110036654..110036749:+
3	4	chr7_18506	2.1	89 +/- 13%	-	29	29	0	0	yes	-	-	-	-	cuaugugugguggugcau	gagccaccgcaccugccc	gagccaccgcaccugcccuacuguaccuuuuuuguguucuaugugugguggugcau	chr7:7634430..7634486:-
3	4	chr1_1706	2	89 +/- 13%	-	123	123	0	0	yes	-	-	-	-	gggggggggggggggggggg	cacaccuguaaucccagcacuuu	cacaccuguaaucccagcacuuugggaggccaagggggggggggggggggggg	chr1:24599819..24599872:-
3	4	chr8_20492	1.9	87 +/- 8%	-	25	25	0	0	yes	-	-	-	-	cuggggauagagcauugc	cuugcucuaugccugaca	cuugcucuaugccugacacuucauucauucuucuggugaccuggggauagagcauugc	chr8:6475625..6475683:-
3	4	chr14_29942	1.9	87 +/- 8%	-	209	209	0	0	yes	-	-	-	-	agagugggguuuugcaguccuuagc	uauggcugcauaauauuccaugaugu	agagugggguuuugcaguccuuagcugcaaaugaguccuuagcaagggacucauucuuuuuuauggcugcauaauauuccaugaugu	chr14:32485091..32485178:+
3	4	chr15_31973	1.8	87 +/- 8%	-	77	77	0	0	yes	-	-	-	-	uguugaaaaggaagcagu	ugauuccugacuca	uguugaaaaggaagcagugcagccucaagguggggcucccagacucagaaguuccacugcugaggucugauuccugacuca	chr15:71456594..71456675:-
3	4	chr2_3316	1.7	87 +/- 8%	-	54	54	0	0	yes	-	-	-	-	gaaucccuccuggcucacu	uggaggaaaagguaggguuuag	gaaucccuccuggcucacugcugaucagugggcccaccuggugcacagaugggauguggaggaaaagguaggguuuag	chr2:12923077..12923155:+
3	4	chr2_5056	1.6	87 +/- 8%	-	25	25	0	0	yes	-	-	-	-	aggucagguguggaagag	cuugagcccugaggccu	cuugagcccugaggccuuagaggcaggucagguguggaagag	chr2:19812889..19812931:-
3	4	chr9_22146	1.6	87 +/- 8%	-	16	16	0	0	yes	-	-	-	-	gaauuuuggacaauggaa	ucauugucuucuuccc	gaauuuuggacaauggaagaauuuucauugucuucuuccc	chr9:128907050..128907090:+
3	4	chr9_22462	1.5	87 +/- 8%	-	92	92	0	0	yes	-	-	-	-	agaauaggugggaggcugu	ugcaucccuacuuuacuca	ugcaucccuacuuuacucacacugccacuagcagagagaauaggugggaggcugu	chr9:34807336..34807391:-
3	4	chr11_26395	1.4	87 +/- 8%	-	49	49	0	0	yes	-	-	-	-	aggaucuagaaucacagg	uguggucuuguccuug	aggaucuagaaucacaggcuuggccaggccaucagcucuugcuugacauuuucaugggccgcugaggccccuguggucuuguccuug	chr11:117669906..117669993:-
3	4	chr1_2869	1.4	87 +/- 8%	-	13	13	0	0	yes	-	-	-	-	agaggugaaagagauuagu	ugauccuucuugccccuac	agaggugaaagagauuaguuaggcaaagaaggaagagacugacgugauccuucuugccccuac	chr1:201362195..201362258:-
3	4	chr8_19817	1.3	87 +/- 8%	-	11	11	0	0	yes	-	-	-	-	agguggugcauggcugug	caacugugcuauacacaccuca	caacugugcuauacacaccucagguaacacagcuguguuauauacaccacagguggugcauggcugug	chr8:55589398..55589466:+
3	4	chr9_22790	1.3	87 +/- 8%	-	23	23	0	0	yes	-	-	-	-	gucaaaagggaaugagggu	ccucauguccuuuauuggu	ccucauguccuuuauugguucugcauuaacugauaacagaaagugccucaugaaggagccaagucaaaagggaaugagggu	chr9:108098113..108098194:-
3	4	chr16_32504	1.3	87 +/- 8%	-	35	35	0	0	yes	-	-	-	-	ccaguuguuugggauugc	acuacaugcugggcaacauagu	ccaguuguuugggauugcagugagcuauaacugugccugugaauagucacuacacuacaugcugggcaacauagu	chr16:63214037..63214112:+
3	4	chr7_18344	1.2	87 +/- 8%	-	14	14	0	0	yes	-	-	-	-	ggagccagguuauugagu	ucaguccuggcuuugc	ggagccagguuauugaguuacucaguccuggcuuugc	chr7:142011544..142011581:+
3	4	chr6_16500	1	87 +/- 8%	-	14	14	0	0	yes	-	-	-	-	gauggaagagcucagauuc	gucugagucagagucuauccc	gucugagucagagucuaucccagauggaagagcucagauuc	chr6:43611069..43611110:-
3	4	chr17_34048	0.9	45 +/- 12%	-	9	9	0	0	yes	-	-	-	-	auccugguuccuggcacc	uggagacggcagacaggaaac	uggagacggcagacaggaaacaaauccugguuccuggcacc	chr17:74452383..74452424:-
3	4	chr5_13885	0.9	45 +/- 12%	-	48	48	0	0	yes	-	-	-	-	cugaaaccguuugcuuac	gagcauaaugucagag	cugaaaccguuugcuuaccccuucuuauucagaaugaucaguaagaaaugggugagcauaaugucagag	chr5:31990036..31990105:-
3	4	chr10_24670	0.8	45 +/- 12%	-	23	23	0	0	yes	-	-	-	-	caaaagggaaugagguug	cccucccucccuucauuc	cccucccucccuucauucuuuccuuccagaauaauucaguccaaaagggaaugagguug	chr10:120723250..120723309:-
3	4	chr15_31402	0.7	45 +/- 12%	-	19	19	0	0	yes	-	-	-	-	caugaauggauuaaugag	caugcaugaauucauguc	caugaauggauuaaugaguguucugcccucaugaugaauuaauggauuaaugagggcucugcccucaugcaugaauucauguc	chr15:66034781..66034864:+
3	4	chr15_GL383555v2_alt_40332	0.7	45 +/- 12%	-	19	19	0	0	yes	-	-	-	-	caugaauggauuaaugag	caugcaugaauucauguc	caugaauggauuaaugaguguucugcccucaugaugaauuaauggauuaaugagggcucugcccucaugcaugaauucauguc	chr15_GL383555v2_alt:126599..126682:+
3	4	chr9_22164	0.7	45 +/- 12%	-	150	150	0	0	yes	-	-	-	-	gaaaggcaacguucaauc	gagagaguugucuuugcguuu	gaaaggcaacguucaaucuuguaaggagagaguugucuuugcguuu	chr9:132024186..132024232:+
3	4	chr12_27704	0.6	45 +/- 12%	-	11	11	0	0	yes	-	-	-	-	ggugugguucuauuuugu	gaacuggaacacugauucccuu	gaacuggaacacugauucccuuaaguuucuugggcauguugccacuaagcuaggugugguucuauuuugu	chr12:50142854..50142924:-
3	4	chr7_18343	0.6	45 +/- 12%	-	14	14	0	0	yes	-	-	-	-	ggagccagguuauugagu	ucaguccuggcuuugc	ggagccagguuauugaguuacucaguccuggcuuugc	chr7:142011544..142011581:+
3	4	chr14_30439	0.5	45 +/- 12%	-	8	8	0	0	yes	-	-	-	-	augagagcugugguagaacu	ucugugccuaguaaugugu	ucugugccuaguaauguguccagacagacagggcugugggcaugagagcugugguagaacu	chr14:102904211..102904272:+
3	4	chr1_1741	0.4	45 +/- 12%	-	29	29	0	0	yes	-	-	-	-	aggguuguauuuauuagau	uuaauauacaugucuuc	aggguuguauuuauuagaucuccauuuuaauauacaugucuuc	chr1:31417033..31417076:-
3	4	chr16_33070	0.3	45 +/- 12%	-	8	8	0	0	yes	-	-	-	-	gcacugggugaccaggagc	uuuuggagucaggcaggccu	uuuuggagucaggcaggccuggccagguuuaacuuuuaaccaacugccuaggcacugggugaccaggagc	chr16:79330822..79330892:-
3	4	chr11_25341	0.3	45 +/- 12%	-	10	10	0	0	yes	-	-	-	-	uugcaagggggugugagg	ucaggccugcgcaacu	ucaggccugcgcaacuggaagaaugguguugccauugagagaggugggaaguugcaagggggugugagg	chr11:93488577..93488646:+
3	4	chr4_11389	0.1	45 +/- 12%	-	9	9	0	0	yes	-	-	-	-	ggaagaguuuucuuuucuuuug	aaagaaauagauagcuaaugcccuu	ggaagaguuuucuuuucuuuugaugauuccaaaagaaauagauagcuaaugcccuu	chr4:52130442..52130498:-
3	4	chr1_2679	0.1	45 +/- 12%	-	24	24	0	0	yes	-	-	-	-	ugucagaggugaaauucu	gguuucauauauuugaccau	ugucagaggugaaauucuauaauggguuucauauauuugaccau	chr1:174538703..174538747:-
3	4	chr1_1263	0	45 +/- 12%	-	8	8	0	0	yes	-	-	-	-	cucugaggguugggucuag	agacccaaccuguaccaaa	agacccaaccuguaccaaauaaauugcaaucucugaggguugggucuag	chr1:204840299..204840348:+
3	4	chr2_6649	0	45 +/- 12%	-	19	19	0	0	yes	-	-	-	-	cagguggaagacauuguc	cgauauuccugaauccuugc	cagguggaagacauugucuucaauaguuuauucaagaaggaauuauggggacgauauuccugaauccuugc	chr2:237657747..237657818:-
3	6	chr1_958	2.6	78 +/- 30%	-	2190	2190	0	0	yes	-	-	-	-	ccgggggggggggggcgggggg	acuggacaccccccccaaccccaccc	acuggacaccccccccaaccccaccccuccacauuuccauuuacuuugugugcggggccgggggggggggggcgggggg	chr1:10792320..10792399:-
3	6	chr22_24276	2.1	78 +/- 30%	-	132	132	0	0	yes	-	-	-	-	cucgaucugagcucaggc	augagccaccaugcc	cucgaucugagcucaggcauuccacccaccucggccucccaaagugcugggauaaugggcaugagccaccaugcc	chr22:49860995..49861070:+
3	6	chr15_20769	1.8	82 +/- 14%	-	18	18	0	0	yes	-	-	-	-	uguugaaaaggaagcagu	ugauuccugacuca	uguugaaaaggaagcagugcagccucaagguggggcucccagacucagaaguuccacugcugaggucugauuccugacuca	chr15:71456594..71456675:-
3	6	chr2_2327	1.7	82 +/- 14%	rRNA	14	14	0	0	yes	-	-	-	-	cugagagacugcuaccac	gguggcgggggggg	gguggcgggggggggagguccucugagagacugcuaccac	chr2:103354291..103354331:+
3	6	chr2_1952	1.7	82 +/- 14%	-	24	24	0	0	yes	-	-	-	-	gaaucccuccuggcucacu	uggaggaaaagguaggguuuag	gaaucccuccuggcucacugcugaucagugggcccaccuggugcacagaugggauguggaggaaaagguaggguuuag	chr2:12923077..12923155:+
3	6	chr9_14636	1.5	82 +/- 14%	-	44	44	0	0	yes	-	-	-	-	agaauaggugggaggcugu	ugcaucccuacuuuacuca	ugcaucccuacuuuacucacacugccacuagcagagagaauaggugggaggcugu	chr9:34807336..34807391:-
3	6	chr11_17169	1.4	82 +/- 14%	-	33	33	0	0	yes	-	-	-	-	aggaucuagaaucacagg	uguggucuuguccuug	aggaucuagaaucacaggcuuggccaggccaucagcucuugcuugacauuuucaugggccgcugaggccccuguggucuuguccuug	chr11:117669906..117669993:-
3	6	chr1_1701	1	82 +/- 14%	-	11	11	0	0	yes	-	-	-	-	agaggugaaagagauuagu	ugauccuucuugccccuac	agaggugaaagagauuaguuaggcaaagaaggaagagacugacgugauccuucuugccccuac	chr1:201362195..201362258:-
3	6	chr5_8859	0.9	14 +/- 15%	-	30	30	0	0	yes	-	-	-	-	cugaaaccguuugcuuac	gagcauaaugucagag	cugaaaccguuugcuuaccccuucuuauucagaaugaucaguaagaaaugggugagcauaaugucagag	chr5:31990036..31990105:-
3	6	chr7_11768	0.8	14 +/- 15%	-	11	11	0	0	yes	-	-	-	-	ggagccagguuauugagu	ucaguccuggcuuugc	ggagccagguuauugaguuacucaguccuggcuuugc	chr7:142011544..142011581:+
3	6	chr7_11753	0.4	14 +/- 15%	-	32	32	0	0	yes	-	-	-	-	ccccugcuaaauuugacuggcua	gcugguccaaugauaguggguuau	gcugguccaaugauaguggguuaucagaacuuauuaacauuaguguaacuaaaguugguagauaauccccccugcuaaauuugacuggcua	chr7:138415480..138415571:+
3	6	chr1_1057	0.4	14 +/- 15%	-	30	30	0	0	yes	-	-	-	-	aggguuguauuuauuagau	uuaauauacaugucuuc	aggguuguauuuauuagaucuccauuuuaauauacaugucuuc	chr1:31417033..31417076:-
3	6	chr12_17828	0.3	14 +/- 15%	-	8	8	0	0	yes	-	-	-	-	ggauaucuaggcuccuau	accuaggcuccuguccac	ggauaucuaggcuccuauccacccgaguggauaucuaugcuccuguccaccccaguggauaccuaggcuccuguccac	chr12:129972983..129973061:+
3	6	chr12_17827	0	14 +/- 15%	-	8	8	0	0	yes	-	-	-	-	ggauaucuaggcuccuau	aucaaugcuccuguccac	aucaaugcuccuguccacccaguggauaucuaggcuccuau	chr12:129972960..129973001:+
3	7	chr16_15766	2.4	73 +/- 30%	-	38	38	0	0	yes	-	-	-	-	gaggggcccggggcaaag	uugacccugagccagcugcc	gaggggcccggggcaaagaguugacccugagccagcugcc	chr16:10600678..10600718:+
3	7	chr22_18444	2.1	73 +/- 30%	-	20	20	0	0	yes	-	-	-	-	cucgaucugagcucaggc	augagccaccaugcc	cucgaucugagcucaggcauuccacccaccucggccucccaaagugcugggauaaugggcaugagccaccaugcc	chr22:49860995..49861070:+
3	7	chr3_3784	2	73 +/- 30%	-	140	140	0	0	yes	-	-	-	-	aaugcagcccgaagcugg	ggcaggguuggcuuug	aaugcagcccgaagcuggccccuauugucugagauuuacaaccaggugauugggagugggcaggguuggcuuug	chr3:171236835..171236909:+
3	7	chr5_6622	1.9	78 +/- 15%	-	28	28	0	0	yes	-	-	-	-	agagagggucccuuuccuu	gguagggcugcuuucuuc	gguagggcugcuuucuucugaagguucuaaagagagggucccuuuccuu	chr5:6688380..6688429:-
3	7	chr10_12053	1.8	78 +/- 15%	-	13	13	0	0	yes	-	-	-	-	gaaccugaacuucuggau	ccugacagaucuggguuuga	gaaccugaacuucuggauugagaggucuuuccugacagaucuggguuuga	chr10:102058487..102058537:-
3	7	chr2_1624	1.7	78 +/- 15%	-	15	15	0	0	yes	-	-	-	-	gaaucccuccuggcucacu	uggaggaaaagguaggguuuag	gaaucccuccuggcucacugcugaucagugggcccaccuggugcacagaugggauguggaggaaaagguaggguuuag	chr2:12923077..12923155:+
3	7	chr5_7266	1.5	78 +/- 15%	-	11	11	0	0	yes	-	-	-	-	ucuucccugauucuuguu	cuggagucgggagaggcc	cuggagucgggagaggccugggaggcucuucccugauucuuguu	chr5:173468078..173468122:-
3	7	chr11_13015	1.4	78 +/- 15%	-	36	36	0	0	yes	-	-	-	-	aggaucuagaaucacagg	uguggucuuguccuug	aggaucuagaaucacaggcuuggccaggccaucagcucuugcuugacauuuucaugggccgcugaggccccuguggucuuguccuug	chr11:117669906..117669993:-
3	7	chr3_4074	1.4	78 +/- 15%	-	67	67	0	0	yes	-	-	-	-	agagaggggggggggggg	cucccuccaacguagaca	cucccuccaacguagacacacacauacacacacacacacacagagagaggggggggggggg	chr3:67999268..67999329:-
3	7	chr5_7141	1.1	78 +/- 15%	-	120	120	0	0	yes	-	-	-	-	cuuggcugaaucagcugu	agauugauuugccauaag	cuuggcugaaucagcuguguggguauaaagauugauuugccauaag	chr5:149660096..149660142:-
3	7	chr6_7460	0.4	7 +/- 13%	-	13	13	0	0	yes	-	-	-	-	aaagucugagugggcuug	agcucccucaaucccauu	aaagucugagugggcuuguucacuucacucugaaagagcucccucaaucccauu	chr6:46796764..46796818:+
3	8	chr7_12429	2.9	90 +/- 11%	-	3097	3097	0	0	yes	-	-	-	-	cggggggggggggggggggg	cccccuccccccgucccggc	cccccuccccccgucccggccucccacgcacggggggggggggggggggg	chr7:75878864..75878914:+
3	8	chr1_118	2.9	90 +/- 11%	-	1804	1804	0	0	yes	-	-	-	-	gcgggggggggggggggggg	gcccgucgcuccgccccgugu	gcggggggggggggggggggcggggcggauucagggcgugccugucucugauuggcugugccgcccgucgcuccgccccgugu	chr1:26993575..26993658:+
3	8	chr16_22774	2.9	90 +/- 11%	-	55	55	0	0	yes	-	-	-	-	ugacugagcgggacuccgucuc	gucagggucucccucugucacc	ugacugagcgggacuccgucucaaaaaacaaaaaaacaaaaaaaagagagucagggucucccucugucacc	chr16:28921942..28922013:+
3	8	chr1_1166	2.6	90 +/- 11%	-	3039	3039	0	0	yes	-	-	-	-	ccgggggggggggggcgggg	uggacaccccccccaaccccaccc	uggacaccccccccaaccccaccccuccacauuuccauuuacuuugugugcggggccgggggggggggggcgggg	chr1:10792322..10792397:-
3	8	chr7_13617	2.5	90 +/- 11%	-	813	813	0	0	yes	-	-	-	-	ccggggggggggggggcgg	ggacucuccugagguguggcc	ccggggggggggggggcggccuugagaccaggaccaggguguggaggccagaugagcagggacucuccugagguguggcc	chr7:155515230..155515310:-
3	8	chr7_12213	2.3	90 +/- 11%	-	17	17	0	0	yes	-	-	-	-	aauuuuuguauuuuuaguagagac	uucuacuaaaaacccauguugg	aauuuuuguauuuuuaguagagacggaguuucuacuaaaaacccauguugg	chr7:23224160..23224211:+
3	8	chr22_26366	2.1	90 +/- 11%	-	50	50	0	0	yes	-	-	-	-	cucgaucugagcucaggc	augagccaccaugcc	cucgaucugagcucaggcauuccacccaccucggccucccaaagugcugggauaaugggcaugagccaccaugcc	chr22:49860995..49861070:+
3	8	chr19_25228	1.9	86 +/- 8%	-	11	11	0	0	yes	-	-	-	-	cgacgcggggagguagug	ccaccccaccgcggg	ccaccccaccgcgggccgcaucaugaaaauuuaauaccaaaugcauuugcggcccgacgcggggagguagug	chr19:49443260..49443332:-
3	8	chr7_12214	1.7	86 +/- 8%	-	17	17	0	0	yes	-	-	-	-	aauuuuuguauuuuuaguagagac	uucuacuaaaaacccauguugg	aauuuuuguauuuuuaguagagacggaguuucuacuaaaaacccauguugg	chr7:23224160..23224211:+
3	8	chr18_24105	1.7	86 +/- 8%	-	69	68	0	1	yes	-	-	-	-	cgacagugcgagacuccgucuc	aggagaauugcuugaaccc	aggagaauugcuugaacccgggaggcagagguugcagugagccaagaucacgccauugcacuccagcccagcgacagugcgagacuccgucuc	chr18:9432633..9432726:+
3	8	chr2_2292	1.7	86 +/- 8%	-	22	22	0	0	yes	-	-	-	-	gaaucccuccuggcucacu	uggaggaaaagguaggguuuag	gaaucccuccuggcucacugcugaucagugggcccaccuggugcacagaugggauguggaggaaaagguaggguuuag	chr2:12923077..12923155:+
3	8	chr15_22127	1.5	86 +/- 8%	-	12	12	0	0	yes	-	-	-	-	ggaggcagcagugaggaac	uccagcaagugcaaaggcccuga	uccagcaagugcaaaggcccugaggugagagacagcauggaggcagcagugaggaac	chr15:69308760..69308817:+
3	8	chr9_15912	1.5	86 +/- 8%	-	63	63	0	0	yes	-	-	-	-	agaauaggugggaggcugu	ugcaucccuacuuuacuca	ugcaucccuacuuuacucacacugccacuagcagagagaauaggugggaggcugu	chr9:34807336..34807391:-
3	8	chr5_9609	1.5	86 +/- 8%	-	16	16	0	0	yes	-	-	-	-	uugaauggagaguuugac	ggauccuccaucucagca	uugaauggagaguuugacaguuguggugacuccagaacccaggacaguggauccuccaucucagca	chr5:11879977..11880043:-
3	8	chr9_16112	1.4	86 +/- 8%	-	41	41	0	0	yes	-	-	-	-	ggaugggugggaggcuuug	gaguguuuaggucuca	gaguguuuaggucucagggugugcucaugagcaggcugggaugggugggaggcuuug	chr9:97022460..97022517:-
3	8	chr9_15503	1.4	86 +/- 8%	-	41	41	0	0	yes	-	-	-	-	ggaugggugggaggcuuug	gaguguuuaggucuca	gaguguuuaggucucagggugugcucaugagcaggcugggaugggugggaggcuuug	chr9:94365592..94365649:+
3	8	chr20_25378	1.1	86 +/- 8%	-	29	29	0	0	yes	-	-	-	-	cuuugaagugagagguguc	caaguccuacuucugagaa	cuuugaagugagagguguccuuagaguggcucuugacaaguccuacuucugagaa	chr20:23000975..23001030:+
3	8	chr1_1277	0.4	34 +/- 16%	-	17	17	0	0	yes	-	-	-	-	aggguuguauuuauuagau	uuaauauacaugucuuc	aggguuguauuuauuagaucuccauuuuaauauacaugucuuc	chr1:31417033..31417076:-
3	8	chr7_12785	0.4	34 +/- 16%	-	71	68	0	3	yes	-	-	-	-	ccccugcuaaauuugacuggcua	ugguccaaugauaguggguuaucag	ugguccaaugauaguggguuaucagaacuuauuaacauuaguguaacuaaaguugguagauaauccccccugcuaaauuugacuggcua	chr7:138415482..138415571:+
3	8	chr20_25626	0.2	34 +/- 16%	-	23	23	0	0	yes	-	-	-	-	cucauuugauuuugauuuug	guuuugauuucaaaugagau	guuuugauuucaaaugagaugguaucucauuugauuuugauuuug	chr20:17139858..17139903:-
3	8	chr14_21497	0	34 +/- 16%	-	4	3	0	1	no	-	-	-	-	gaggggcccggcggaugccu	caggagaugccguggaccccgcccu	caggagaugccguggaccccgcccuucggggaggggcccggcggaugccu	chr14:20343184..20343234:-
3	9	chr9_13225	9.2	71 +/- 46%	-	17	12	0	5	yes	-	-	-	-	agagcaagacuccaucuc	agaggacgucaguguuuu	agagcaagacuccaucucaaaaaaaaaaaaggaaaagaggacgucaguguuuu	chr9:15152132..15152185:+
3	9	chr2_3997	2.7	89 +/- 13%	-	74	74	0	0	yes	-	-	-	-	auggaagggccaucccuu	gggaugccguccugag	auggaagggccaucccuugccuaggucagggacuuacugggugagguaggggaugccguccugag	chr2:218341598..218341663:-
3	9	chr1_944	2.6	89 +/- 13%	-	1470	1470	0	0	yes	-	-	-	-	ccgggggggggggggcgggggg	acuggacaccccccccaaccccaccc	acuggacaccccccccaaccccaccccuccacauuuccauuuacuuugugugcggggccgggggggggggggcgggggg	chr1:10792320..10792399:-
3	9	chr7_11833	2.4	89 +/- 13%	-	343	343	0	0	yes	-	-	-	-	ccggggggggggggggcgg	ggacucuccugagguguggcc	ccggggggggggggggcggccuugagaccaggaccaggguguggaggccagaugagcagggacucuccugagguguggcc	chr7:155515230..155515310:-
3	9	chr10_14993	2.2	89 +/- 13%	-	12	3	9	0	yes	-	-	-	-	agagcgagacuccaucuca	aggugggagaauggcauga	aggugggagaauggcaugaacccgcgagggggagcuugcagugagccaagauugcaccacugcacuccagccugggugacagagcgagacuccaucuca	chr10:77048777..77048876:-
3	9	chr1_1014	2	89 +/- 13%	-	734	734	0	0	yes	-	-	-	-	gggggggggggggggggg	cacaccuguaaucccagcac	cacaccuguaaucccagcacuuugggaggccaagggggggggggggggggggg	chr1:24599819..24599872:-
3	9	chr9_14091	1.9	86 +/- 9%	-	27	27	0	0	yes	-	-	-	-	ggacaaggggaaucugacu	ucagacacccaucuugucaccca	ggacaaggggaaucugacuccugccugucagggccucagacacccaucuugucaccca	chr9:124344972..124345030:-
3	9	chr2_1998	1.7	86 +/- 9%	-	32	32	0	0	yes	-	-	-	-	gaaucccuccuggcucacu	uggaggaaaagguaggguuuag	gaaucccuccuggcucacugcugaucagugggcccaccuggugcacagaugggauguggaggaaaagguaggguuuag	chr2:12923077..12923155:+
3	9	chr9_13592	1.6	86 +/- 9%	-	24	24	0	0	yes	-	-	-	-	gaauuuuggacaauggaa	ucauugucuucuuccc	gaauuuuggacaauggaagaauuuucauugucuucuuccc	chr9:128907050..128907090:+
3	9	chr9_13780	1.5	86 +/- 9%	-	82	82	0	0	yes	-	-	-	-	agaauaggugggaggcugu	ugcaucccuacuuuacuca	ugcaucccuacuuuacucacacugccacuagcagagagaauaggugggaggcugu	chr9:34807336..34807391:-
3	9	chr11_16361	1.4	86 +/- 9%	-	71	71	0	0	yes	-	-	-	-	aggaucuagaaucacagg	uguggucuuguccuug	aggaucuagaaucacaggcuuggccaggccaucagcucuugcuugacauuuucaugggccgcugaggccccuguggucuuguccuug	chr11:117669906..117669993:-
3	9	chr4_6751	1.4	86 +/- 9%	-	13	13	0	0	yes	-	-	-	-	acugaugaauucguuuuc	caggggguuguccuugg	acugaugaauucguuuucagcugauaaacuccaagugcccagcuguggcaggggguuguccuugg	chr4:2413627..2413692:-
3	9	chr17_20934	1.2	86 +/- 9%	-	22	22	0	0	yes	-	-	-	-	cuugaggaaggagaaguc	cuuggccaggugcgcuugaaguc	cuugaggaaggagaagucuugaguaguggagaauaaaaagggacuuggccaggugcgcuugaaguc	chr17:77284022..77284088:+
3	9	chr17_GL383566v1_alt_25314	1.2	86 +/- 9%	-	22	22	0	0	yes	-	-	-	-	cuugaggaaggagaaguc	cuuggccaggugcgcuugaaguc	cuugaggaaggagaagucuugaguaguggagaauaaaaagggacuuggccaggugcgcuugaaguc	chr17_GL383566v1_alt:74915..74981:+
3	9	chr9_13258	1.1	86 +/- 9%	-	18	18	0	0	yes	-	-	-	-	agaaagaguccuuuuuac	gaaaagcugacucuccac	agaaagaguccuuuuuaccuaugaagaaaauucugcaaagggacagaauucuuuauagaaaagaaaagcugacucuccac	chr9:21253068..21253148:+
3	9	chr5_8961	1.1	86 +/- 9%	-	20	20	0	0	yes	-	-	-	-	cuuggcugaaucagcugu	agauugauuugccauaag	cuuggcugaaucagcuguguggguauaaagauugauuugccauaag	chr5:149660096..149660142:-
3	9	chr1_1707	1	86 +/- 9%	-	11	11	0	0	yes	-	-	-	-	gaggugaaagagauuagu	ugauccuucuugccccua	gaggugaaagagauuaguuaggcaaagaaggaagagacugacgugauccuucuugccccua	chr1:201362196..201362257:-
3	9	chr5_8419	0.9	21 +/- 15%	-	33	33	0	0	yes	-	-	-	-	cugaaaccguuugcuuac	gagcauaaugucagag	cugaaaccguuugcuuaccccuucuuauucagaaugaucaguaagaaaugggugagcauaaugucagag	chr5:31990036..31990105:-
3	9	chr13_18026	0.6	21 +/- 15%	-	9	9	0	0	yes	-	-	-	-	aacccgcgagggggagcu	cuccagccugggugac	aacccgcgagggggagcuuccagugagucgagaucgugccacugcacuccagccugggugac	chr13:107201496..107201558:+
3	9	chr6_9385	0.4	21 +/- 15%	-	64	64	0	0	yes	-	-	-	-	aaagacgaaaagaacuuug	aagggcacucgcuuggg	aagggcacucgcuugggggcagucggacaugcugaagauggcagaacagaaagacgaaaagaacuuug	chr6:71672787..71672855:+
3	9	chr8_12493	0.4	21 +/- 15%	-	9	9	0	0	yes	-	-	-	-	gaaacuuccacacugcuc	gugguuugggaguugcau	gugguuugggaguugcauguugagcuguuuugguuuaagaaacuuccacacugcuc	chr8:144486413..144486469:+
3	9	chr20_22658	0.2	21 +/- 15%	-	12	12	0	0	yes	-	-	-	-	cucauuugauuuugauuuug	guuuugauuucaaaugagau	guuuugauuucaaaugagaugguaucucauuugauuuugauuuug	chr20:17139858..17139903:-
3	10	chr9_14261	19.9	75 +/- 44%	-	38	32	0	6	yes	-	-	-	-	agagcaagacuccaucuc	agaggacgucaguguuuug	agagcaagacuccaucucaaaaaaaaaaaaggaaaagaggacgucaguguuuug	chr9:15152132..15152186:+
3	10	chr1_1086	2.6	92 +/- 10%	-	522	522	0	0	yes	-	-	-	-	ccgggggggggggggcggggg	cuggacaccccccccaaccccaccc	cuggacaccccccccaaccccaccccuccacauuuccauuuacuuugugugcggggccgggggggggggggcggggg	chr1:10792321..10792398:-
3	10	chr19_23331	2.5	92 +/- 10%	-	516	516	0	0	yes	-	-	-	-	gcggggggggggggggggggg	gauccacucccuucccugggg	gauccacucccuucccuggggagccgcggggggggggggggggggg	chr19:1161879..1161925:+
3	10	chr7_12801	2.5	92 +/- 10%	-	37	37	0	0	yes	-	-	-	-	ccggggggggggggggcg	gacucuccugagguguggcc	ccggggggggggggggcggccuugagaccaggaccaggguguggaggccagaugagcagggacucuccugagguguggcc	chr7:155515230..155515310:-
3	10	chr9_15276	2.3	92 +/- 10%	-	25	25	0	0	yes	-	-	-	-	agggaugagcccagcucc	aggacucggcugccuugg	aggacucggcugccuuggacacccacagcagggaugagcccagcucc	chr9:134802280..134802327:-
3	10	chr15_20871	2.1	92 +/- 10%	-	29	29	0	0	yes	-	-	-	-	ggauuuuuggagcauuuug	aaaugcuucaaugagcauuuccu	aaaugcuucaaugagcauuuccuuugaaugucauguuggcucagaaaauugggauuuuuggagcauuuug	chr15:78889401..78889471:+
3	10	chr1_1138	2	92 +/- 10%	-	82	82	0	0	yes	-	-	-	-	gggggggggggggggggggg	cacaccuguaaucccagcacuuu	cacaccuguaaucccagcacuuugggaggccaagggggggggggggggggggg	chr1:24599819..24599872:-
3	10	chr1_1625	2	92 +/- 10%	-	17	17	0	0	yes	-	-	-	-	cuuggcaacaucuucggg	cgaaauccgaaau	cuuggcaacaucuucgggaggugggacccagcuuuucgcucacccccucgcccgaaauccgaaau	chr1:157994128..157994193:-
3	10	chr2_2168	1.7	83 +/- 11%	-	34	34	0	0	yes	-	-	-	-	gaaucccuccuggcucacu	uggaggaaaagguaggguuuag	gaaucccuccuggcucacugcugaucagugggcccaccuggugcacagaugggauguggaggaaaagguaggguuuag	chr2:12923077..12923155:+
3	10	chr9_14910	1.5	83 +/- 11%	-	32	32	0	0	yes	-	-	-	-	agaauaggugggaggcuguu	cugcaucccuacuuuacuca	cugcaucccuacuuuacucacacugccacuagcagagagaauaggugggaggcuguu	chr9:34807335..34807392:-
3	10	chr2_3247	1.2	83 +/- 11%	-	20	20	0	0	yes	-	-	-	-	ggaagaaggaaaggaagu	uuuucccuuuccuuguauguc	ggaagaaggaaaggaaguguggguugccuuauuuuucccuuuccuuguauguc	chr2:7911131..7911184:-
3	10	chr20_23836	1.1	83 +/- 11%	-	22	22	0	0	yes	-	-	-	-	cuuugaagugagagguguc	caaguccuacuucugagaa	cuuugaagugagagguguccuuagaguggcucuugacaaguccuacuucugagaa	chr20:23000975..23001030:+
3	10	chr1_191	1	83 +/- 11%	-	14	14	0	0	yes	-	-	-	-	cuacgguuccuuuguucc	guuagagugaagcguggac	guuagagugaagcguggacauacuaggugcucaaugaauucuugauaaaugacuacgguuccuuuguucc	chr1:50043701..50043771:+
3	10	chr15_21294	0.7	16 +/- 17%	-	10	10	0	0	yes	-	-	-	-	aggaggagagagagauag	cucuacucucuagauuuuag	cucuacucucuagauuuuagcuaacagcagccauaaggaaguaccuaugggguauuggaggacaggaggagagagagauag	chr15:93830198..93830279:-
3	10	chr9_14316	0.7	16 +/- 17%	-	11	11	0	0	yes	-	-	-	-	agaaagaguccuuuuuac	gaaaagcugacucuccac	agaaagaguccuuuuuaccuaugaagaaaauucugcaaagggacagaauucuuuauagaaaagaaaagcugacucuccac	chr9:21253068..21253148:+
3	10	chr1_825	0.5	16 +/- 17%	-	11	11	0	0	yes	-	-	-	-	ggcaggaugaaggccuuc	agugcugacaucagcgag	agugcugacaucagcgagagaaacaggcagagugcaaugcaggguaucacauggcaggaugaaggccuuc	chr1:199693464..199693534:+
3	10	chr9_15148	0.4	16 +/- 17%	-	10	10	0	0	yes	-	-	-	-	agucaaaagggaaugaggg	cucauguccuuuauug	cucauguccuuuauugguucugcauuaacugauaacagaaagugccucaugaaggagccaagucaaaagggaaugaggg	chr9:108098114..108098193:-
3	10	chr19_23536	0.2	16 +/- 17%	-	10	10	0	0	yes	-	-	-	-	auggagaguuugaucauu	uucucaaacuuccuagugu	uucucaaacuuccuagugugcaucagaaucacauggagaguuugaucauu	chr19:14078541..14078591:-
3	10	chr6_10197	0.2	16 +/- 17%	-	19	19	0	0	yes	-	-	-	-	uacagauugagagcucuuu	caagcuagcaagaucuguccu	caagcuagcaagaucuguccugguuuggauggcucuuccuccaguggaagacaucuaagugacuacagauugagagcucuuu	chr6:99119501..99119583:+
4	1	chr1_1818	2.6	86 +/- 20%	-	292	292	0	0	yes	-	-	-	-	ccgggggggggggggcgggg	uggacaccccccccaaccccaccc	uggacaccccccccaaccccaccccuccacauuuccauuuacuuugugugcggggccgggggggggggggcgggg	chr1:10792322..10792397:-
4	1	chr2_5277	2.3	86 +/- 20%	-	17	17	0	0	yes	-	-	-	-	uccaccuccucuugaucc	agagaggugugagugugagaug	agagaggugugagugugagauguggucaugcacaggaggaggcugcccugcugcaggacaggcauccaccuccucuugaucc	chr2:241955401..241955483:+
4	1	chr2_KI270776v1_alt_43495	2.3	86 +/- 20%	-	17	17	0	0	yes	-	-	-	-	uccaccuccucuugaucc	agagaggugugagugugagaug	agagaggugugagugugagauguggucaugcacaggaggaggcugcccugcugcaggacaggcauccaccuccucuugaucc	chr2_KI270776v1_alt:168262..168344:+
4	1	chr16_35287	2.1	86 +/- 20%	-	19	19	0	0	yes	-	-	-	-	gaggggauuggagagagg	uucuguguucuuccuucu	uucuguguucuuccuucuggcagugacuuauuucuccucccaggaggggauuggagagagg	chr16:50381108..50381169:+
4	1	chr16_35288	1.9	90 +/- 10%	-	19	19	0	0	yes	-	-	-	-	gaggggauuggagagagg	ccucugucccccucaa	gaggggauuggagagaggagguuuugucaugcuucccucugucccccucaa	chr16:50381151..50381202:+
4	1	chr18_37757	1.7	90 +/- 10%	-	14	14	0	0	yes	-	-	-	-	ggacugaaguggagaaau	guccccacccagccau	ggacugaaguggagaaaucaagagggacaagcucugguccccacccagccau	chr18:22392105..22392157:-
4	1	chr12_31170	1.7	90 +/- 10%	-	31	31	0	0	yes	-	-	-	-	agagcgagacuccgucuc	ggcagagguugcaguga	ggcagagguugcagugagcugagauugugccacugcacuccagucugggcaacagagcgagacuccgucuc	chr12:123158007..123158078:-
4	1	chr14_33304	1.6	90 +/- 10%	-	14	14	0	0	yes	-	-	-	-	gaaaagaaggggaaggug	cuucucauucccucuuucuguau	gaaaagaaggggaaggugacaugaguggcuucucauucccucuuucuguau	chr14:89793710..89793761:+
4	1	chr2_6224	1.5	90 +/- 10%	-	120	120	0	0	yes	-	-	-	-	acagagcaagacuccaucuc	gguggagguugcagugaac	gguggagguugcagugaaccaagauggugccacugcacuccagucugggugacagagcaagacuccaucuc	chr2:129521576..129521647:-
4	1	chr20_38971	0.3	68 +/- 15%	-	21	21	0	0	yes	-	-	-	-	ugucucuaaauaaauaaauaaau	uuauuuauuuaguuuuugagacagg	uuauuuauuuaguuuuugagacagggugucacuccauuacccugucucuaaauaaauaaauaaau	chr20:9633333..9633398:+
4	2	chr1_590	2.6	93 +/- 15%	-	705	705	0	0	yes	-	-	-	-	ccgggggggggggggcggggg	cuggacaccccccccaaccccaccc	cuggacaccccccccaaccccaccccuccacauuuccauuuacuuugugugcggggccgggggggggggggcggggg	chr1:10792321..10792398:-
4	2	chr5_5090	2.4	93 +/- 15%	-	1230	1230	0	0	yes	-	-	-	-	ccgggggggggggggggg	cugccucacccccccugcg	cugccucacccccccugcgauguggaucguaauagccgggggggggggggggg	chr5:147234632..147234685:-
4	2	chr16_12169	2.1	93 +/- 15%	-	22	22	0	0	yes	-	-	-	-	gaggggauuggagagagg	uucuguguucuuccuucu	uucuguguucuuccuucuggcagugacuuauuucuccucccaggaggggauuggagagagg	chr16:50381108..50381169:+
4	2	chr16_12170	1.9	93 +/- 10%	-	22	22	0	0	yes	-	-	-	-	gaggggauuggagagagg	ccucugucccccucaa	gaggggauuggagagaggagguuuugucaugcuucccucugucccccucaa	chr16:50381151..50381202:+
4	2	chr4_4078	1.6	93 +/- 10%	-	187	187	0	0	yes	-	-	-	-	acagagcaagacuccaucuc	ggcaggagaaucgcuugaacc	ggcaggagaaucgcuugaaccugggaggcagagguugcagugagccgagauugugucacugcacuccaggcacagagcaagacuccaucuc	chr4:88475342..88475433:-
4	2	chr3_3120	1.4	93 +/- 10%	-	54	52	2	0	yes	-	-	-	-	agagaggggggggggggg	cucccuccaacguagaca	cucccuccaacguagacacacacauacacacacacacacacagagagaggggggggggggg	chr3:67999268..67999329:-
4	2	chr21_14026	1.4	93 +/- 10%	-	24	24	0	0	yes	-	-	-	-	gaggaggggggggggagg	aagacccugucuccaaaa	aagacccugucuccaaaaggaggaggaggaggggggggggagg	chr21:43532357..43532400:-
4	2	chr5_5118	1.4	93 +/- 10%	-	208	208	0	0	yes	-	-	-	-	acagagcaagacuccaucuc	gguggagguugcagugagc	gguggagguugcagugagccaggaucgagccacuguacuccagccuaggugacagagcaagacuccaucuc	chr5:156993938..156994009:-
4	2	chr17_12522	0.2	77 +/- 14%	-	11	11	0	0	yes	-	-	-	-	ucuacauauucucagucc	aaaaaaauaugacagggc	ucuacauauucucaguccaauaaaaaaggaaaaaaauaugacagggc	chr17:65077436..65077483:+
4	2	chr2_1410	0	77 +/- 14%	-	11	11	0	0	yes	-	-	-	-	uacaguccgacaucuuuu	aagcaaggaaaaguaag	uacaguccgacaucuuuucucuucucuccuugcuugggaugaaggagaaaagcaaggaaaaguaag	chr2:114453950..114454016:+
4	2	chr2_1952	0	77 +/- 14%	-	8	8	0	0	yes	-	-	-	-	ggagagaggggggaggag	ggucacccagcuucug	ggucacccagcuucuggaggaggagagaggggggaggag	chr2:60140952..60140991:-
4	2	chr21_13771	0	77 +/- 14%	-	24	24	0	0	yes	-	-	-	-	gaggaggggggggggagg	aagacccugucuccaaaa	aagacccugucuccaaaaggaggaggaggaggggggggggagg	chr21:6006166..6006209:+
4	4	chr14_25931	2.7	70 +/- 27%	-	12	12	0	0	yes	-	-	-	-	agggggggggggggggag	cagccccccucucaucuu	agggggggggggggggagggggucaccccucagccccccucucaucuu	chr14:103083488..103083536:-
4	4	chr11_21693	2.2	70 +/- 27%	-	12	12	0	0	yes	-	-	-	-	aggaaagagagaagaaac	uguuucucacuugauuuu	aggaaagagagaagaaacuuugguuguuucucacuugauuuu	chr11:60459732..60459774:-
4	4	chr17_27824	2.1	70 +/- 27%	-	31	31	0	0	yes	-	-	-	-	gauguggggacggaggagg	ucccccacaggccu	gauguggggacggaggaggggaaccagauguguuccccucccccacaggccu	chr17:4007057..4007109:+
4	4	chr16_27139	2.1	70 +/- 27%	-	16	16	0	0	yes	-	-	-	-	gaggggauuggagagagg	uucuguguucuuccuucu	uucuguguucuuccuucuggcagugacuuauuucuccucccaggaggggauuggagagagg	chr16:50381108..50381169:+
4	4	chr16_27140	1.9	81 +/- 13%	-	16	16	0	0	yes	-	-	-	-	gaggggauuggagagagg	ccucugucccccucaa	gaggggauuggagagaggagguuuugucaugcuucccucugucccccucaa	chr16:50381151..50381202:+
4	4	chr12_23634	1.8	81 +/- 13%	-	33	26	7	0	yes	-	-	-	-	ggaagagagagagagagagag	ccucuccuccucucccc	ccucuccuccucuccccaguuuuagugaaugaauaaauauacaaagggguuuuguguguaugugagggagagagggagagaggggaagagagagagagagagag	chr12:112812670..112812774:-
4	4	chr3_7164	1.8	81 +/- 13%	-	63	62	1	0	yes	-	-	-	-	agagugagacucugucuc	gauggagguugcagugg	gauggagguugcagugggccaggauugugccacugcacuccagccugggccacagagugagacucugucuc	chr3:106580776..106580847:-
4	4	chr10_20204	1.6	81 +/- 13%	-	35	35	0	0	yes	-	-	-	-	aggaagguggggaugacg	ccaccccacaugcugccuuu	ccaccccacaugcugccuuucaaggaagguggggaugacg	chr10:70253346..70253386:-
4	4	chr1_1579	1.5	81 +/- 13%	-	20	20	0	0	yes	-	-	-	-	aggggaugagcugugggg	aaucugcucauccuccuuu	aggggaugagcuguggggggucaaauaaucugcucauccuccuuu	chr1:46494813..46494858:-
4	4	chr3_6922	1.4	81 +/- 13%	-	24	17	7	0	yes	-	-	-	-	agagaggggggggggggg	cucccuccaacguagaca	cucccuccaacguagacacacacauacacacacacacacacagagagaggggggggggggg	chr3:67999268..67999329:-
4	4	chr7_14371	1	81 +/- 13%	-	9	9	0	0	yes	-	-	-	-	ccugugguggggagaggg	cagcucccauggcaggua	cagcucccauggcagguaacgggcuccccuuggcgccauguuugaggagaaccgcccagggcucccuuccugugguggggagaggg	chr7:51471459..51471545:+
4	4	chr16_27359	0.9	63 +/- 13%	-	51	51	0	0	yes	-	-	-	-	gacagagcaagacuccaucuc	gugauuggagaucgcgccacuggacu	gugauuggagaucgcgccacuggacuccagccugagugacagagcaagacuccaucuc	chr16:85862134..85862192:+
4	4	chr12_22940	0.9	63 +/- 13%	-	3	2	0	1	yes	-	-	-	-	aggagaaggaaagagguc	ccuuuuuuuuuuuuuuuuuuuu	aggagaaggaaagaggucagcaagaaacuggucuccaugaugagcccuccugugcucuggccuuuuuuuuuuuuuuuuuuuu	chr12:121266960..121267042:+
4	4	chr7_15556	0.9	63 +/- 13%	-	9	9	0	0	yes	-	-	-	-	cgcgcgggggggggggggg	cuagucucuccuugcaacuggc	cuagucucuccuugcaacuggcucuccgcgcgggggggggggggg	chr7:97930863..97930908:-
4	4	chr6_12656	0.9	63 +/- 13%	-	10	9	1	0	yes	-	-	-	-	augagccgggaguggugu	accauuucaacccgggaggugg	augagccgggaguggugucaggcaccuguaaucucagcuacucaggaggcugaggcaggagaaccauuucaacccgggaggugg	chr6:107001095..107001179:+
4	4	chr12_23606	0.7	63 +/- 13%	-	6	3	0	3	no	-	-	-	-	ugcccauguugggggugg	cauccuugaaggguaugg	ugcccauguuggggguggcuacauggugccacagccauccguggcccauccuugaaggguaugg	chr12:108362954..108363018:-
4	4	chr12_23655	0.3	63 +/- 13%	-	7	7	0	0	yes	-	-	-	-	ggggggggggggguugggg	ccagccggccucccccagacccu	ggggggggggggguugggggggcucguaaaaaacuuaaucuauccaccccagccggccucccccagacccu	chr12:118981044..118981115:-
4	4	chr16_27051	0	63 +/- 13%	-	7	7	0	0	yes	-	-	-	-	ugagcccaggagagggag	gccuggggcuggca	gccuggggcuggcacugacgaaggaggaugagcccaggagagggag	chr16:21525595..21525641:+
4	4	chr2_3670	0	63 +/- 13%	-	7	7	0	0	yes	-	-	-	-	agggaagaggggagaggc	ccuccgucuggccucc	agggaagaggggagaggcggggggcugcugagaaggcgggucggggcuccucuuccuccgucuggccucc	chr2:178480929..178480999:+
4	5	chr1_88	2.9	75 +/- 22%	-	28	28	0	0	yes	-	-	-	-	cgcggggggggggggggg	cgucgcuccgccccguguu	cgcggggggggggggggggggcggggcggauucagggcgugccugucucugauuggcugugccgcccgucgcuccgccccguguu	chr1:26993574..26993659:+
4	5	chr14_20981	2.7	75 +/- 22%	-	19	19	0	0	yes	-	-	-	-	agggggggggggggggag	cagccccccucucaucuu	agggggggggggggggagggggucaccccucagccccccucucaucuu	chr14:103083488..103083536:-
4	5	chr11_17571	2.2	75 +/- 22%	-	24	24	0	0	yes	-	-	-	-	aggaaagagagaagaaac	uguuucucacuugauuuu	aggaaagagagaagaaacuuugguuguuucucacuugauuuu	chr11:60459732..60459774:-
4	5	chr2_3236	2.1	75 +/- 22%	-	14	14	0	0	yes	-	-	-	-	aggggggggggggggugg	gcuccuguccucccuugc	gcuccuguccucccuugcugggguagccugaaggggggggggggggugg	chr2:20575757..20575806:-
4	5	chr16_21903	2.1	75 +/- 22%	-	18	18	0	0	yes	-	-	-	-	gaggggauuggagagagg	uucuguguucuuccuucu	uucuguguucuuccuucuggcagugacuuauuucuccucccaggaggggauuggagagagg	chr16:50381108..50381169:+
4	5	chr16_21904	1.9	85 +/- 13%	-	18	18	0	0	yes	-	-	-	-	gaggggauuggagagagg	ccucugucccccucaa	gaggggauuggagagaggagguuuugucaugcuucccucugucccccucaa	chr16:50381151..50381202:+
4	5	chrX_26206	1.8	85 +/- 13%	-	16	16	0	0	yes	-	-	-	-	acuuggugaacccccaucucu	agguggguggaacacuugaggu	agguggguggaacacuugaggucaggaguuugagaccagccugaucaacuuggugaacccccaucucu	chrX:32162762..32162830:-
4	5	chr8_13642	1.5	85 +/- 13%	-	18	18	0	0	yes	-	-	-	-	caacauggcgaaacccuaucucu	gcaugguggugagugccuguggu	caacauggcgaaacccuaucucuaguaaaaauacaaaaguuagcugggcaugguggugagugccuguggu	chr8:123313832..123313902:+
4	5	chr3_4763	1.2	85 +/- 13%	-	13	13	0	0	yes	-	-	-	-	uggaaccccaucucuacuu	gcagaggugggcugaucacg	gcagaggugggcugaucacgaggucagucgagaccauucuggcuaacaugguggaaccccaucucuacuu	chr3:95365061..95365131:+
4	5	chr22_25150	1.1	85 +/- 13%	-	117	117	0	0	yes	-	-	-	-	ccaaaccccaucucuacu	ugggugugguggugcaugc	ccaaaccccaucucuacuaaaaaauacaaaaauuagcugggugugguggugcaugc	chr22:41805250..41805306:+
4	5	chr16_21989	0.9	77 +/- 12%	-	10	10	0	0	yes	-	-	-	-	ugccuaggaaucuguauu	ugcagauucccaggccccaga	ugcagauucccaggccccagaccagcuguauccaaauuuaggugcugccuaggaaucuguauu	chr16:66322859..66322922:+
4	5	chr14_20636	0.5	77 +/- 12%	-	10	10	0	0	yes	-	-	-	-	ugccuaggaaucuguauu	ugcagauaccuggguccagc	ugcagauaccuggguccagcccucccucccaaggagguuaaguguugccuaggaaucuguauu	chr14:24380780..24380843:-
4	5	chr3_5249	0.3	77 +/- 12%	-	46	46	0	0	yes	-	-	-	-	agagcgagacucuuucuu	gacaggagaaucacuugag	gacaggagaaucacuugagccugggaggcagagguugcaccacugcacuccaaccuggaugacagagcgagacucuuucuu	chr3:185442108..185442189:+
4	5	chr7_12397	0.3	77 +/- 12%	-	10	10	0	0	yes	-	-	-	-	aggggggggggugggggg	ggccaguuuuuccucugc	agggggggggguggggggggaauggggaaacaaggaggccaguuuuuccucugc	chr7:22864869..22864923:-
4	5	chrX_25514	0.3	77 +/- 12%	-	10	8	0	2	no	-	-	-	-	agacgugugcucccaccu	cgggguuucaccauguugg	agacgugugcucccaccucacccggcuaauuuuuguauuuuuaguagagacgggguuucaccauguugg	chrX:48484524..48484593:+
4	5	chr7_12484	0	77 +/- 12%	-	7	7	0	0	yes	-	-	-	-	aggggggcggcggaggag	ucucuguuccccacccuca	ucucuguuccccacccucacacucccggauccccugggccuuaucuggggaggggggcggcggaggag	chr7:37109509..37109577:-
4	6	chr14_33447	15.1	46 +/- 50%	-	29	27	0	2	yes	-	-	-	-	ugaaaccccaucucuaug	uggagggggucagagaau	uggagggggucagagaauagauagaguuuaucuucaugaaaccccaucucuaug	chr14:97842853..97842907:-
4	6	chr22_40309	2.4	74 +/- 20%	-	13	13	0	0	yes	-	-	-	-	uaccaccccuuccucacc	ggagguggggugggaagg	ggagguggggugggaagggcuagcugggggugacaagagccuuaccaccccuuccucacc	chr22:40409399..40409459:+
4	6	chr11_28431	2.3	74 +/- 20%	-	12	12	0	0	yes	-	-	-	-	uuccccauagggcugccugagu	ccaggcuucccuaaaagggaguggacu	uuccccauagggcugccugaguaucuucacagcaucaugccaggcuucccuaaaagggaguggacu	chr11:102423400..102423466:-
4	6	chr7_19484	2.1	74 +/- 20%	-	12	12	0	0	yes	-	-	-	-	agguaagagagaagaaag	aucuuuucuaaagccagg	agguaagagagaagaaagaggaggcaggggagcggggucuccucugcugaggucacgugcccuuaucuuuucuaaagccagg	chr7:150388499..150388581:+
4	6	chr16_34887	2.1	74 +/- 20%	-	19	19	0	0	yes	-	-	-	-	gaggggauuggagagagg	uucuguguucuuccuucu	uucuguguucuuccuucuggcagugacuuauuucuccucccaggaggggauuggagagagg	chr16:50381108..50381169:+
4	6	chr16_34888	1.9	87 +/- 8%	-	19	19	0	0	yes	-	-	-	-	gaggggauuggagagagg	ccucugucccccucaa	gaggggauuggagagaggagguuuugucaugcuucccucugucccccucaa	chr16:50381151..50381202:+
4	6	chr4_10721	1.9	87 +/- 8%	-	12	12	0	0	yes	-	-	-	-	gagggugaaggggaaagg	cuucuccucaccucac	cuucuccucaccucacaucuccagcacuugcaguacaguggggaagugagggugaaggggaaagg	chr4:68363466..68363531:+
4	6	chr22_40281	1.9	87 +/- 8%	-	580	580	0	0	yes	-	-	-	-	ugaaaccccaucucuacu	ccgagguggguggaucacc	ccgagguggguggaucaccugaggucaggaguucaagaccagccuggccaaccuugugaaaccccaucucuacu	chr22:35650693..35650767:+
4	6	chr12_29075	1.8	87 +/- 8%	-	16	16	0	0	yes	-	-	-	-	aacacggugaaacuccgccuc	gguggaucaccugaggu	gguggaucaccugaggucaggaguucgagaccagccuggccaacacggugaaacuccgccuc	chr12:47218912..47218974:+
4	6	chr14_33467	1.8	87 +/- 8%	-	10	10	0	0	yes	-	-	-	-	agggggggggggggggag	cagccccccucucaucuu	agggggggggggggggagggggucaccccucagccccccucucaucuu	chr14:103083488..103083536:-
4	6	chr6_16558	1.8	87 +/- 8%	-	21	21	0	0	yes	-	-	-	-	augagccgggagugguguc	aaccauuucaacccgggaggugg	augagccgggaguggugucaggcaccuguaaucucagcuacucaggaggcugaggcaggagaaccauuucaacccgggaggugg	chr6:107001095..107001179:+
4	6	chr1_1491	1.7	87 +/- 8%	-	12	12	0	0	yes	-	-	-	-	ggagagguggaugagugg	acuuaauccugcugcuag	acuuaauccugcugcuaggucagaugcacagcacacaugugucgaccuggagagguggaugagugg	chr1:222444781..222444847:+
4	6	chr19_38093	1.5	87 +/- 8%	-	580	580	0	0	yes	-	-	-	-	ugaaaccccaucucuacu	cugaggcggguggaucacc	cugaggcggguggaucaccugaggucaggaguucaaaaccagccuggccaaccuugugaaaccccaucucuacu	chr19:13220021..13220095:+
4	6	chr9_24606	1.5	87 +/- 8%	-	21	21	0	0	yes	-	-	-	-	aauugcugaaagggaagg	uuaccauggcagcagggag	uuaccauggcagcagggagacagugguggggggugggggacaagucagcaaauugcugaaagggaagg	chr9:113593858..113593926:-
4	6	chr11_27249	1.4	87 +/- 8%	-	206	206	0	0	yes	-	-	-	-	ggaaggaaggaaggaagg	uaccuucccuguauccuc	uaccuucccuguauccucagcuugggaaagagcaaggaugcaauccuugcuggauaauggaaagcaaagaggaaggaaggaaggaagg	chr11:78848760..78848848:+
4	6	chr1_2037	1.1	87 +/- 8%	-	11	11	0	0	yes	-	-	-	-	aggggaugagcugugggg	aaucugcucauccuccuuu	aggggaugagcuguggggggucaaauaaucugcucauccuccuuu	chr1:46494813..46494858:-
4	6	chr13_31297	1	87 +/- 8%	-	1166	1166	0	0	yes	-	-	-	-	aacauggugaaaccccaucucu	agguggguggaucacuuaggugu	agguggguggaucacuuagguguuugagaccauguuaggcaacauggugaaaccccaucucu	chr13:108971967..108972029:+
4	6	chr12_30158	0.7	58 +/- 13%	-	12	12	0	0	yes	-	-	-	-	ggagagguggaugagugg	auuacauucaucucuacug	auuacauucaucucuacugcuuuggagagguggaugagugg	chr12:68283757..68283798:-
4	6	chr11_27953	0.7	58 +/- 13%	-	10	10	0	0	yes	-	-	-	-	aggcggaggagaagaagc	uuuguccccucugggaca	aggcggaggagaagaagcacuaacugccagggcgggagcuuuguccccucugggaca	chr11:32006189..32006246:-
4	6	chr1_225	0	58 +/- 13%	-	13	13	0	0	yes	-	-	-	-	aaaccaugucucuaccaaac	uugggagaccgaggcgggcagauca	uugggagaccgaggcgggcagaucacuugaggucaggaguuugagaccggccugaccaacauggugaaaccaugucucuaccaaac	chr1:33455132..33455218:+
4	6	chr2_3569	0	58 +/- 13%	-	9	9	0	0	yes	-	-	-	-	caagagcgagacuccaucu	gcagagguugcaaugag	gcagagguugcaaugagcccagauggugccacugcacgccagccugggcaucaagagcgagacuccaucu	chr2:6651410..6651480:+
4	7	chr19_30199	2.9	84 +/- 14%	-	49	49	0	0	yes	-	-	-	-	gagcccggcggggggcggg	cgccuccgcgccgggcacuucca	cgccuccgcgccgggcacuuccagccgccgugacgucacgccuccggcccggagcccggcggggggcggg	chr19:9913859..9913929:+
4	7	chr12_24141	2.7	84 +/- 14%	-	32	32	0	0	yes	-	-	-	-	gaggaggggggggugggg	gcaccccccccuucgc	gaggaggggggggugggggaggaagaggaaggaggggacgucgcucggcugccggggucgcccgcuggcuucguccgcaccccccccuucgc	chr12:116277547..116277639:-
4	7	chr3_7078	2.3	84 +/- 14%	-	31	31	0	0	yes	-	-	-	-	cggggggggggggguggggg	ucuccucuucucucuugguu	ucuccucuucucucuugguuccuuuggauguggcacuuggccacguugcuaaggggcggggggggggggguggggg	chr3:59879913..59879989:-
4	7	chr9_18331	2.3	84 +/- 14%	-	14	14	0	0	yes	-	-	-	-	uggcggcggcggggggggggc	cggggucgagcaaaaagccgcggcg	cggggucgagcaaaaagccgcggcgggcagaaagccguggcggcggcggggggggggc	chr9:40651404..40651462:+
4	7	chr9_19208	2.2	84 +/- 14%	-	126	126	0	0	yes	-	-	-	-	ucgggggggggggggggggg	gaacucuagccugggugaca	gaacucuagccugggugacagagcaagacucugucgggggggggggggggggg	chr9:94417858..94417911:-
4	7	chr1_1400	2	84 +/- 14%	-	350	350	0	0	yes	-	-	-	-	aggggggggggggggggggg	caccuguaaucccagcacuuug	caccuguaaucccagcacuuugggaggccaaggggggggggggggggggg	chr1:24599820..24599870:-
4	7	chr10_20619	2	84 +/- 14%	-	39	39	0	0	yes	-	-	-	-	cauggcgaaaccccgucucu	gggggggguggaucaccugag	gggggggguggaucaccugaggucaggaguucgagaccagccuggccaacauggcgaaaccccgucucu	chr10:70473830..70473899:-
4	7	chr9_19032	1.9	84 +/- 9%	-	1384	1384	0	0	yes	-	-	-	-	agagugagacucugucuc	gcagagaucucagcacugc	gcagagaucucagcacugcaccugagccugggugacagagugagacucugucuc	chr9:64361739..64361793:-
4	7	chr8_17350	1.8	84 +/- 9%	-	17	17	0	0	yes	-	-	-	-	uggugaaaccccuucucu	ugaggugggcagaucgcc	ugaggugggcagaucgccugaggucaggaguugggagaccaggcuggccaagguggugaaaccccuucucu	chr8:10134013..10134084:-
4	7	chr6_GL000251v2_alt_34463	1.7	84 +/- 9%	-	43	43	0	0	yes	-	-	-	-	ggaaaggggggggggggg	ucccuguacagaaccaccguccu	ucccuguacagaaccaccguccuagaggcuugggucccuggggaaaggggggggggggg	chr6_GL000251v2_alt:2418992..2419051:+
4	7	chr12_24154	1.7	84 +/- 9%	-	15	15	0	0	yes	-	-	-	-	agggggggggguggggguggg	cauugcguuccaaccugg	cauugcguuccaaccuggaugacagagugagacugucuuuaaaaaaaaagggggggggguggggguggg	chr12:118169306..118169375:-
4	7	chr14_25916	1.6	84 +/- 9%	-	50	50	0	0	yes	-	-	-	-	gaaaagaaggggaaggug	cuucucauucccucuuucuguau	gaaaagaaggggaaggugacaugaguggcuucucauucccucuuucuguau	chr14:89793710..89793761:+
4	7	chr3_7490	1.6	84 +/- 9%	-	10	10	0	0	yes	-	-	-	-	gggggggucggggggggg	caguccugauccucugcu	caguccugauccucugcuaccugcgggggggucggggggggg	chr3:123373762..123373804:-
4	7	chr7_16066	1.5	84 +/- 9%	-	13	13	0	0	yes	-	-	-	-	gugcagagcgagagucugucuc	gauggugccacugcacuc	gauggugccacugcacuccagccuggggugcagagcgagagucugucuc	chr7:105370633..105370682:-
4	7	chr12_23954	1.4	84 +/- 9%	-	37	37	0	0	yes	-	-	-	-	gagagagagagagagauauac	auagucuuuuuuuuucuuuuuu	gagagagagagagagauauacauauauagucuuuuuuuuucuuuuuu	chr12:85370339..85370386:-
4	7	chr3_7126	1.4	84 +/- 9%	-	168	168	0	0	yes	-	-	-	-	agagaggggggggggggg	cucccuccaacguagaca	cucccuccaacguagacacacacauacacacacacacacacagagagaggggggggggggg	chr3:67999268..67999329:-
4	7	chr1_2500	1.4	84 +/- 9%	-	16	16	0	0	yes	-	-	-	-	gaggaggggggggggggc	ccuaccuucgaagauucua	ccuaccuucgaagauucuauuauaacucgguagaggaggggggggggggc	chr1:243918678..243918728:-
4	7	chr21_31683	1.3	84 +/- 9%	-	218	218	0	0	yes	-	-	-	-	agagugagacuccaucuc	gauggagccacugcacucuag	gauggagccacugcacucuagcgugggugauagagugagacuccaucuc	chr21:29743645..29743694:+
4	7	chr7_15595	1.3	84 +/- 9%	-	21	21	0	0	yes	-	-	-	-	aggggggggggugggggggga	ggaggccaguuuuuccucugc	agggggggggguggggggggaauggggaaacaaggaggccaguuuuuccucugc	chr7:22864869..22864923:-
4	7	chr16_27685	1.2	84 +/- 9%	-	10	10	0	0	yes	-	-	-	-	gaggggauuggagagagg	uucuguguucuuccuucu	uucuguguucuuccuucuggcagugacuuauuucuccucccaggaggggauuggagagagg	chr16:50381108..50381169:+
4	7	chr16_27686	1	84 +/- 9%	-	10	10	0	0	yes	-	-	-	-	gaggggauuggagagagg	ccucugucccccucaa	gaggggauuggagagaggagguuuugucaugcuucccucugucccccucaa	chr16:50381151..50381202:+
4	7	chr5_11637	0.9	58 +/- 12%	-	11	11	0	0	yes	-	-	-	-	ggaggcugaggugggagg	uuccuccacaacaacaag	uuccuccacaacaacaagaaaaaaaacuuagcugaacaugguggugugugccuguagucucagcugcuugggaggcugaggugggagg	chr5:57123836..57123924:-
4	7	chr16_27832	0.8	58 +/- 12%	-	8	8	0	0	yes	-	-	-	-	gccggggggggggugggg	ccaccuccucaaagggcgc	gccgggggggggguggggggccuggaccgacagcugccaccuccucaaagggcgc	chr16:75267391..75267446:+
4	7	chr3_7536	0.7	58 +/- 12%	-	28	28	0	0	yes	-	-	-	-	gggagagagagagauauauag	gggcaguaucucugaagacucaccaa	gggcaguaucucugaagacucaccaaaaaagggagagagagagauauauag	chr3:132430713..132430764:-
4	7	chr19_30130	0.6	58 +/- 12%	-	8	8	0	0	yes	-	-	-	-	ucgggggggggggugggg	caucacguguggccuccuguau	ucgggggggggggugggggcagagccccaucacguguggccuccuguau	chr19:1611928..1611977:+
4	7	chr15_27288	0.6	58 +/- 12%	-	307	307	0	0	yes	-	-	-	-	agagugagacccugucuc	gaucgggccacugcacucu	gaucgggccacugcacucuagucugagcuagagagugagacccugucuc	chr15:68932408..68932457:-
4	7	chrX_33985	0.6	58 +/- 12%	-	39	39	0	0	yes	-	-	-	-	ggagagagagagagguagag	uauacucccuguuuuuucaa	ggagagagagagagguagagauagguguguaugugugagcacaugcagguaccuauauacucccuguuuuuucaa	chrX:130257628..130257703:-
4	7	chr4_7940	0	58 +/- 12%	-	13	13	0	0	no	-	-	-	-	ggaaggggggggggguggggg	uuggcgccgggugaaauccacucc	ggaagggggggggggugggggcagaagccgggaguggggcuugucaauuucgccuuggcgccgggugaaauccacucc	chr4:4855126..4855204:+
4	8	chr18_20223	6.3	58 +/- 50%	-	10	8	0	2	yes	-	-	-	-	gaggcugaggugggaggau	aacccugucucccccacca	gaggcugaggugggaggauugccugagcccaggaguucaagaccagccugggcaacauggcaaaacccugucucccccacca	chr18:3637493..3637575:+
4	8	chr16_19155	2.1	71 +/- 31%	-	25	25	0	0	yes	-	-	-	-	gaggggauuggagagagg	uucuguguucuuccuucu	uucuguguucuuccuucuggcagugacuuauuucuccucccaggaggggauuggagagagg	chr16:50381108..50381169:+
4	8	chr16_19028	2	71 +/- 31%	-	11	11	0	0	yes	-	-	-	-	gaggggcccggggcaaag	uugacccugagccagcugcc	gaggggcccggggcaaagaguugacccugagccagcugcc	chr16:10600678..10600718:+
4	8	chr16_19156	1.9	83 +/- 13%	-	25	25	0	0	yes	-	-	-	-	gaggggauuggagagagg	ccucugucccccucaa	gaggggauuggagagaggagguuuugucaugcuucccucugucccccucaa	chr16:50381151..50381202:+
4	8	chr1_1146	1.9	83 +/- 13%	-	160	160	0	0	yes	-	-	-	-	agagcgagacuccgucuc	ggcaggagaauggcgugaa	ggcaggagaauggcgugaacccaggaggaggagcuugcagugagccgagaucacaccacugcacuccagcaggggcgacagagcgagacuccgucuc	chr1:67200057..67200154:-
4	8	chr1_759	1.7	83 +/- 13%	-	17	17	0	0	yes	-	-	-	-	ggagagguggaugagugg	acuuaauccugcugcuag	acuuaauccugcugcuaggucagaugcacagcacacaugugucgaccuggagagguggaugagugg	chr1:222444781..222444847:+
4	8	chr4_5795	1.6	83 +/- 13%	-	11	11	0	0	yes	-	-	-	-	agugagggugaaggggaaagg	cuucuccucaccucacauc	cuucuccucaccucacaucuccagcacuugcaguacaguggggaagugagggugaaggggaaagg	chr4:68363466..68363531:+
4	8	chr18_20623	1.4	83 +/- 13%	-	11	11	0	0	yes	-	-	-	-	ggacugaaguggagaaau	guccccacccagccau	ggacugaaguggagaaaucaagagggacaagcucugguccccacccagccau	chr18:22392105..22392157:-
4	8	chr1_36	1.3	83 +/- 13%	-	48	48	0	0	yes	-	-	-	-	gaggaagguggggaggacg	gcuuuauccaccaguccucau	gaggaagguggggaggacgcucugggcuuuauccaccaguccucau	chr1:11554599..11554645:+
4	8	chr4_5736	1.3	83 +/- 13%	-	18	18	0	0	yes	-	-	-	-	agcugaaggaagagaaag	uuuucuuccucccucc	agcugaaggaagagaaagaguuuugauucaagucuagacucuuuucuuccucccucc	chr4:56687326..56687383:+
4	8	chr14_18333	1.3	83 +/- 13%	-	9	9	0	0	yes	-	-	-	-	agggggggggggggggag	cagccccccucucaucuu	agggggggggggggggagggggucaccccucagccccccucucaucuu	chr14:103083488..103083536:-
4	8	chr3_4968	1	83 +/- 13%	-	11	11	0	0	yes	-	-	-	-	agagaggggggggggggg	cucccuccaacguagaca	cucccuccaacguagacacacacauacacacacacacacacagagagaggggggggggggg	chr3:67999268..67999329:-
4	8	chr12_16408	0.7	41 +/- 19%	-	18	18	0	0	yes	-	-	-	-	ggagagguggaugagugg	auuacauucaucucuacug	auuacauucaucucuacugcuuuggagagguggaugagugg	chr12:68283757..68283798:-
4	8	chr14_17823	0.7	41 +/- 19%	-	13	13	0	0	yes	-	-	-	-	aagaggaaggagggaaug	gaccuuccacuccucuaaa	gaccuuccacuccucuaaaaucccugucaauauccuagcaggcugaagagaggggaaagggggucagaagaggaaggagggaaug	chr14:79673084..79673169:+
4	8	chr4_6544	0.3	41 +/- 19%	-	9	9	0	0	yes	-	-	-	-	agagcaagacuccaucuc	ggcagaagaauugcuugaa	ggcagaagaauugcuugaacccgggaggcggagcuugcagugagccgagauugcaucacugcacuccagcaggggcgacagagcaagacuccaucuc	chr4:38657829..38657926:-
4	8	chr6_8936	0	41 +/- 19%	-	8	8	0	0	yes	-	-	-	-	augagccgggaguggugu	accauuucaacccgggaggugg	augagccgggaguggugucaggcaccuguaaucucagcuacucaggaggcugaggcaggagaaccauuucaacccgggaggugg	chr6:107001095..107001179:+
4	9	chr15_26188	2.1	42 +/- 39%	-	2	1	0	1	yes	-	-	-	-	ugaacccccaucccuacu	gaggcugagguggguggaucac	gaggcugagguggguggaucaccugaggucaggaguucgagaccagccuggccaacauggugaacccccaucccuacu	chr15:64983963..64984041:-
4	9	chr16_26585	2.1	42 +/- 39%	-	28	28	0	0	yes	-	-	-	-	gaggggauuggagagagg	uucuguguucuuccuucu	uucuguguucuuccuucuggcagugacuuauuucuccucccaggaggggauuggagagagg	chr16:50381108..50381169:+
4	9	chr6_12590	1.8	79 +/- 14%	-	14	13	1	0	yes	-	-	-	-	augagccgggagugguguc	aaccauuucaacccgggaggugg	augagccgggaguggugucaggcaccuguaaucucagcuacucaggaggcugaggcaggagaaccauuucaacccgggaggugg	chr6:107001095..107001179:+
4	9	chr4_9186	1.8	79 +/- 14%	-	12	12	0	0	yes	-	-	-	-	aacauggugaaacccugccucu	aggcaguuggaucaccugaggu	aggcaguuggaucaccugaggucaggaguuugagaccagccuggccaacauggugaaacccugccucu	chr4:85032071..85032139:-
4	9	chr16_27004	1.8	79 +/- 14%	-	12	12	0	0	yes	-	-	-	-	uacucugcacugggcacu	ugccugacugaccaggugga	ugccugacugaccagguggauuucauucauuuacucagcaaaugguuaaugagcaucuacucugcacugggcacu	chr16:51124895..51124970:-
4	9	chr1_1077	1.7	79 +/- 14%	-	12	12	0	0	yes	-	-	-	-	ggagagguggaugagugg	acuuaauccugcugcuag	acuuaauccugcugcuaggucagaugcacagcacacaugugucgaccuggagagguggaugagugg	chr1:222444781..222444847:+
4	9	chr10_19936	1.6	79 +/- 14%	-	67	67	0	0	yes	-	-	-	-	aggaagguggggaugacg	ccaccccacaugcugccuuu	ccaccccacaugcugccuuucaaggaagguggggaugacg	chr10:70253346..70253386:-
4	9	chr1_1439	1.5	79 +/- 14%	-	13	13	0	0	yes	-	-	-	-	aggggaugagcugugggg	aaucugcucauccuccuuu	aggggaugagcuguggggggucaaauaaucugcucauccuccuuu	chr1:46494813..46494858:-
4	9	chr16_26438	1.5	79 +/- 14%	-	10	10	0	0	yes	-	-	-	-	gaggggcccggggcaaag	uugacccugagccagcugcc	gaggggcccggggcaaagaguugacccugagccagcugcc	chr16:10600678..10600718:+
4	9	chr4_7878	1.3	79 +/- 14%	-	18	18	0	0	yes	-	-	-	-	agcugaaggaagagaaaga	cuuuucuuccucccucc	agcugaaggaagagaaagaguuuugauucaagucuagacucuuuucuuccucccucc	chr4:56687326..56687383:+
4	9	chr20_30015	1.2	79 +/- 14%	-	14	14	0	0	yes	-	-	-	-	ggaaagggaugaagagag	uucuucucuucccuccuc	ggaaagggaugaagagagugggaacuggccuuucuucucuucccuccuc	chr20:31677923..31677972:-
4	9	chr18_28906	0.9	51 +/- 17%	-	92	92	0	0	yes	-	-	-	-	agagugagacucugucuc	gaagagacucacuucugc	agagugagacucugucuccaaaaaaaaaaaaagaugauggaagaagagacucacuucugc	chr18:70407494..70407554:-
4	9	chr12_22944	0.7	51 +/- 17%	-	12	12	0	0	yes	-	-	-	-	ggagagguggaugagugg	auuacauucaucucuacug	auuacauucaucucuacugcuuuggagagguggaugagugg	chr12:68283757..68283798:-
4	9	chr11_21660	0.5	51 +/- 17%	-	452	452	0	0	yes	-	-	-	-	gagagagagagagagagagag	cauccuuccucuuuaacacucug	cauccuuccucuuuaacacucuguucuaauaugguuuacuauaaauaaugcagagagagagagagagagagag	chr11:114080445..114080518:-
4	9	chr15_25876	0.4	51 +/- 17%	-	9	9	0	0	yes	-	-	-	-	uaaaaccccaucucaacc	uggaguggugcuugcc	uaaaaccccaucucaaccaaaaauacaaguuaaccagguggaguggugcuugcc	chr15:85948991..85949045:+
4	9	chr20_29545	0.4	51 +/- 17%	-	9	9	0	0	yes	-	-	-	-	ugcgcgacgggagcgagacucc	agaaucacuugaacccgggagg	agaaucacuugaacccgggagguggagguugcagugacccuagcucgugccacugcacuccagccugcgcgacgggagcgagacucc	chr20:2686888..2686975:+
4	9	chr19_29482	0.2	51 +/- 17%	-	7	7	0	0	yes	-	-	-	-	gggcggggagcggaggag	cugacgcuccucgugggccccu	cugacgcuccucgugggccccucacucagguagggucugccuggggcgggggcggggagcggaggag	chr19:51065599..51065666:-
4	10	chr11_10189	2.3	84 +/- 19%	-	145	137	8	0	yes	-	-	-	-	agagugagacucugucuc	ggcacgagaaucacuugaa	ggcacgagaaucacuugaacccuggaggcagagguugcagugauacaaaaucauggcacugcucuccggccuagguggcagagugagacucugucuc	chr11:100925640..100925737:+
4	10	chr16_13139	2.1	84 +/- 19%	-	25	25	0	0	yes	-	-	-	-	gaggggauuggagagagg	uucuguguucuuccuucu	uucuguguucuuccuucuggcagugacuuauuucuccucccaggaggggauuggagagagg	chr16:50381108..50381169:+
4	10	chr1_728	2.1	84 +/- 19%	-	80	80	0	0	yes	-	-	-	-	cacggcgaaaccccaucucu	agguggggggaucaccugag	agguggggggaucaccugagguuaggaguucgagagcagccuggccuucacggcgaaaccccaucucu	chr1:40042059..40042127:-
4	10	chr20_14637	2	84 +/- 19%	-	37	37	0	0	yes	-	-	-	-	cgaaaccccaucucuacu	cugagaugggcggauuacc	cugagaugggcggauuaccugaggucaggaguucgagacuagccuggccagcaaggcgaaaccccaucucuacu	chr20:33821150..33821224:+
4	10	chr1_531	1.7	80 +/- 14%	-	16	16	0	0	yes	-	-	-	-	ggagagguggaugagugg	acuuaauccugcugcuag	acuuaauccugcugcuaggucagaugcacagcacacaugugucgaccuggagagguggaugagugg	chr1:222444781..222444847:+
4	10	chr3_3506	1.4	80 +/- 14%	-	11	11	0	0	yes	-	-	-	-	agcuggaggaaaagaaac	auguuuucuugcaguggu	auguuuucuugcaguggugagcuggaggaaaagaaac	chr3:116724026..116724063:-
4	10	chr8_7867	1.4	80 +/- 14%	-	91	91	0	0	yes	-	-	-	-	uggugaaaccccgucucu	aggcgaguggaucacuugg	aggcgaguggaucacuuggggucaggagauugagaccagucuggcuaacuggugaaaccccgucucu	chr8:71208199..71208266:+
4	10	chr12_10875	1.2	80 +/- 14%	-	10	10	0	0	yes	-	-	-	-	aggugggagacugagaagg	cucuuggggccccagcuuc	cucuuggggccccagcuucaucccauggcugcccauggcucccaggcuaggugaguggguggaaggugggagacugagaagg	chr12:52153032..52153114:+
4	10	chr16_13440	0.9	54 +/- 16%	-	9	9	0	0	yes	-	-	-	-	cacugggugaccaggagc	uuuuggagucaggcaggcc	uuuuggagucaggcaggccuggccagguuuaacuuuuaaccaacugccuaggcacugggugaccaggagc	chr16:79330822..79330892:-
4	10	chr10_9331	0.8	54 +/- 16%	-	412	410	2	0	yes	-	-	-	-	gagagagagagagagagagag	gucuuucugucugucugucug	gucuuucugucugucugucuguauguaugugaaagagagagagagagagagagag	chr10:54756687..54756742:+
4	10	chr12_11294	0.7	54 +/- 16%	-	16	16	0	0	yes	-	-	-	-	ggagagguggaugagugg	auuacauucaucucuacug	auuacauucaucucuacugcuuuggagagguggaugagugg	chr12:68283757..68283798:-
4	10	chr11_10675	0.5	54 +/- 16%	-	10	10	0	0	yes	-	-	-	-	aggaucuagaaucacagg	uguggucuuguccuug	aggaucuagaaucacaggcuuggccaggccaucagcucuugcuugacauuuucaugggccgcugaggccccuguggucuuguccuug	chr11:117669906..117669993:-
4	10	chr2_2564	0.4	54 +/- 16%	-	8	8	0	0	yes	-	-	-	-	cuccggccuagguggcag	gaacccuggaggugggguu	gaacccuggaggugggguugcagugagccgagauugcgccacugcacuccggccuagguggcag	chr2:234137132..234137196:-
4	10	chr6_6333	0.4	54 +/- 16%	-	9	9	0	0	yes	-	-	-	-	agaguggccuuguugcuac	ggcggcuucugcuccgu	ggcggcuucugcuccguacguguccccugggagccacccuucagguggagcauagaggggcuguguguagaguggccuuguugcuac	chr6:157634899..157634986:+
4	10	chr15_12746	0.3	54 +/- 16%	-	8	8	0	0	yes	-	-	-	-	accccugcccugcaacac	cuugagggccugggugg	accccugcccugcaacacugccacccuuugcucccuugagggccugggugg	chr15:75174265..75174316:+
4	10	chr13_11499	0.3	54 +/- 16%	-	8	8	0	0	yes	-	-	-	-	cuccggccuagguggcag	gaaccuaggaggug	gaaccuaggagguggagcuugcagcgagcagagaucgcuccacugcacuccacuccggccuagguggcag	chr13:20508767..20508837:+
4	10	chr10_9601	0.2	54 +/- 16%	-	8	8	0	0	yes	-	-	-	-	guugaaggugaaguucgg	gaacccuccaccuucagccu	guugaaggugaaguucgggcucucaggcagcugagccagcugcccuaacuucagaacccuccaccuucagccu	chr10:24451350..24451423:-
4	10	chr4_3932	0	54 +/- 16%	-	9	9	0	0	yes	-	-	-	-	agcugaaggaagagaaaga	cuuuucuuccucccucc	agcugaaggaagagaaagaguuuugauucaagucuagacucuuuucuuccucccucc	chr4:56687326..56687383:+
4	10	chr2_1410	0	54 +/- 16%	-	13	13	0	0	yes	-	-	-	-	aauauacacacugaagga	cuguguguguguauauuug	aauauacacacugaaggaagagcagaaagaacaaugaaaacagugauuugugugugugccuguguguguguauauuug	chr2:76911768..76911846:+
4	10	chr9_8866	0	54 +/- 16%	-	8	8	0	0	yes	-	-	-	-	cugaguguagcaagggagau	cuccugaguucucaggc	cuccugaguucucaggcugggagaagcucugaauuuucuuuggacagaccuccuagucugaguguagcaagggagau	chr9:10675443..10675520:-
